# Supplementary material for: Intergenerational effects of preconception opioids on glucose homeostasis and hepatic transcription in adult male rats
Source: Sci Rep. 2022 Jan 31;12:1599. doi: 10.1038/s41598-022-05528-w (PMC8803846; doi:10.1038/s41598-022-05528-w)
Supplement: Supplementary file 1 — Supplementary Information 1. [file 41598_2022_5528_MOESM1_ESM.xlsx]

## Sheet: UpRegulated_CD MORF1 vs SALF1
	SYMBOL	EntrezGene	logFC	logCPM	F	PValue	FDR	qval	genename
ENSRNOG00000009987	Akap11	498549	0.594925	4.65609	48.0912	3.39e-07	0.00227313	0.00133088	A-kinase anchoring protein 11
ENSRNOG00000020723	Pten	50557	0.452083	5.62111	27.9146	1.97e-05	0.00865228	0.00506577	phosphatase and tensin homolog
ENSRNOG00000017864	Bdp1	294687	0.700673	3.38509	26.9355	2.49e-05	0.00865228	0.00506577	B double prime 1, subunit of RNA polymerase III transcription initiation factor IIIB
ENSRNOG00000011066	Mar6	294862	0.722378	6.08382	27.7028	2.07e-05	0.00865228	0.00506577	membrane associated ring-CH-type finger 6
ENSRNOG00000008971	Hnf4g	365744	0.897358	2.93655	27.1699	2.36e-05	0.00865228	0.00506577	hepatocyte nuclear factor 4, gamma
ENSRNOG00000008616	Ubr3	311115	0.65767	5.7579	26.5627	2.73e-05	0.00865228	0.00506577	ubiquitin protein ligase E3 component n-recognin 3
ENSRNOG00000007518	Nckap1	58823	0.382206	6.78191	26.5964	2.71e-05	0.00865228	0.00506577	NCK-associated protein 1
ENSRNOG00000005209	Spred1	296072	0.765465	2.20308	26.5844	2.72e-05	0.00865228	0.00506577	sprouty-related, EVH1 domain containing 1
ENSRNOG00000021262	Slc23a2	50622	0.443412	3.7303	27.0633	2.42e-05	0.00865228	0.00506577	solute carrier family 23 member 2
ENSRNOG00000007485	Arfgef2	296380	0.405639	5.86234	30.1674	1.16e-05	0.00865228	0.00506577	ADP ribosylation factor guanine nucleotide exchange factor 2
ENSRNOG00000009795	Nfib	29227	1.22945	3.0541	33.6352	5.42e-06	0.00865228	0.00506577	nuclear factor I/B
ENSRNOG00000005802	Usp24	313427	0.363483	6.78502	30.1442	1.17e-05	0.00865228	0.00506577	ubiquitin specific peptidase 24
ENSRNOG00000033556	Spen	690911	0.538229	4.37397	27.9799	1.94e-05	0.00865228	0.00506577	spen family transcriptional repressor
ENSRNOG00000049849	NA	NA	1.50292	-0.395479	26.8336	2.56e-05	0.00865228	0.00506577	NA
ENSRNOG00000006870	Mtdh	170910	0.519465	4.76171	27.831	2.01e-05	0.00865228	0.00506577	metadherin
ENSRNOG00000006816	Ubr5	117060	0.442174	6.65884	27.8595	1.99e-05	0.00865228	0.00506577	ubiquitin protein ligase E3 component n-recognin 5
ENSRNOG00000014844	Kif21a	300158	0.722919	3.45384	26.2565	2.95e-05	0.00865228	0.00506577	kinesin family member 21A
ENSRNOG00000019105	Dpp8	315758	0.436927	4.94384	28.3889	1.76e-05	0.00865228	0.00506577	dipeptidylpeptidase 8
ENSRNOG00000017660	Inpp4a	80849	0.69211	2.74945	27.2507	2.31e-05	0.00865228	0.00506577	inositol polyphosphate-4-phosphatase type I A
ENSRNOG00000002941	Uhmk1	246332	0.975077	1.80269	27.2195	2.33e-05	0.00865228	0.00506577	U2AF homology motif kinase 1
ENSRNOG00000031544	Larp1	303158	0.621213	6.23013	30.7455	1.02e-05	0.00865228	0.00506577	La ribonucleoprotein domain family, member 1
ENSRNOG00000028341	Alkbh5	303193	0.357454	5.48225	29.1423	1.47e-05	0.00865228	0.00506577	alkB homolog 5, RNA demethylase
ENSRNOG00000055246	Ncor1	54299	0.448636	6.43074	26.5159	2.76e-05	0.00865228	0.00506577	nuclear receptor co-repressor 1
ENSRNOG00000016680	Nsd1	306764	0.788851	5.40391	26.9972	2.46e-05	0.00865228	0.00506577	nuclear receptor binding SET domain protein 1
ENSRNOG00000016998	Atxn1	25049	0.942516	2.32993	27.3026	2.28e-05	0.00865228	0.00506577	ataxin 1
ENSRNOG00000025174	Kat6a	306571	0.568419	4.1081	29.964	1.22e-05	0.00865228	0.00506577	lysine acetyltransferase 6A
ENSRNOG00000020423	Apc	24205	0.460219	4.6464	29.0122	1.52e-05	0.00865228	0.00506577	APC, WNT signaling pathway regulator
ENSRNOG00000016246	Tshz1	307217	0.602626	4.1319	27.098	2.4e-05	0.00865228	0.00506577	teashirt zinc finger homeobox 1
ENSRNOG00000002983	Nf1x	81524	0.814288	3.66217	28.3776	1.76e-05	0.00865228	0.00506577	nuclear factor 1 X
ENSRNOG00000014452	Zfhx3	307829	1.0475	2.51226	35.955	3.3e-06	0.00865228	0.00506577	zinc finger homeobox 3
ENSRNOG00000018226	Zcchc14	365018	0.688426	3.25707	27.2635	2.3e-05	0.00865228	0.00506577	zinc finger CCHC-type containing 14
ENSRNOG00000011358	Hipk3	83617	0.789816	4.26097	25.9051	3.22e-05	0.0088022	0.00515354	homeodomain interacting protein kinase 3
ENSRNOG00000052745	Met	24553	0.685788	5.48656	25.8192	3.29e-05	0.00880969	0.00515793	MET proto-oncogene, receptor tyrosine kinase
ENSRNOG00000017030	Arid1b	282546	0.412666	4.36185	24.224	4.93e-05	0.00990172	0.00579729	AT-rich interaction domain 1B
ENSRNOG00000050206	Shank2	171093	1.30617	1.48469	25.0102	4.03e-05	0.00990172	0.00579729	SH3 and multiple ankyrin repeat domains 2
ENSRNOG00000053203	Mical3	362427	0.758454	3.7757	24.3595	4.77e-05	0.00990172	0.00579729	microtubule associated monooxygenase, calponin and LIM domain containing 3
ENSRNOG00000052583	NA	NA	0.606494	4.94449	24.3004	4.84e-05	0.00990172	0.00579729	NA
ENSRNOG00000003792	Med14	317343	0.494811	4.41516	24.3624	4.76e-05	0.00990172	0.00579729	mediator complex subunit 14
ENSRNOG00000004657	Sec23a	58817	0.601477	5.40586	24.739	4.32e-05	0.00990172	0.00579729	Sec23 homolog A, coat complex II component
ENSRNOG00000008598	Btbd7	362772	0.708874	2.76885	24.041	5.18e-05	0.00990172	0.00579729	BTB domain containing 7
ENSRNOG00000002541	Pds5a	305343	0.541242	5.13056	24.5369	4.55e-05	0.00990172	0.00579729	PDS5 cohesin associated factor A
ENSRNOG00000024632	Atf6	304962	0.543454	5.76973	24.327	4.81e-05	0.00990172	0.00579729	activating transcription factor 6
ENSRNOG00000004563	Sec24a	287275	0.685161	5.32014	23.9898	5.24e-05	0.00990172	0.00579729	SEC24 homolog A, COPII coat complex component
ENSRNOG00000028227	Pbrm1	306254	0.756058	4.54223	24.8253	4.23e-05	0.00990172	0.00579729	polybromo 1
ENSRNOG00000019014	Ndst1	29633	0.827104	5.01653	24.2531	5.05e-05	0.00990172	0.00579729	N-deacetylase and N-sulfotransferase 1
ENSRNOG00000016753	Slc14a1	54301	1.33653	-0.747896	24.2473	4.91e-05	0.00990172	0.00579729	solute carrier family 14 (urea transporter), member 1
ENSRNOG00000009446	Rxra	25271	0.521353	7.19803	23.5971	5.81e-05	0.0099116	0.00580308	retinoid X receptor alpha
ENSRNOG00000060010	Ss18l1	192352	0.874577	0.906632	23.578	5.84e-05	0.0099116	0.00580308	SS18L1, nBAF chromatin remodeling complex subunit
ENSRNOG00000008924	Arhgef12	367072	0.662833	5.60135	23.6504	5.73e-05	0.0099116	0.00580308	Rho guanine nucleotide exchange factor 12
ENSRNOG00000003134	Slc4a4	84484	1.35486	4.46217	24.3735	5.66e-05	0.0099116	0.00580308	solute carrier family 4 member 4
ENSRNOG00000012363	Peli2	305835	0.666169	2.44982	23.8046	5.5e-05	0.0099116	0.00580308	pellino E3 ubiquitin protein ligase family member 2
ENSRNOG00000027756	Usf3	303946	0.649482	3.16242	23.7412	5.6e-05	0.0099116	0.00580308	upstream transcription factor family member 3
ENSRNOG00000016172	Ric1	309306	0.656032	4.35147	23.2775	6.32e-05	0.00991361	0.00580425	RIC1 homolog, RAB6A GEF complex partner 1
ENSRNOG00000016833	Ide	25700	0.305119	6.66484	23.5097	5.95e-05	0.00991361	0.00580425	insulin degrading enzyme
ENSRNOG00000013443	Tm9sf3	309475	0.325578	7.04052	23.1989	6.46e-05	0.00991361	0.00580425	transmembrane 9 superfamily member 3
ENSRNOG00000015226	Man1a2	295319	0.571811	5.81091	23.2036	6.45e-05	0.00991361	0.00580425	mannosidase, alpha, class 1A, member 2
ENSRNOG00000012054	Zmpste24	313564	0.417326	4.91555	22.9303	6.93e-05	0.00991361	0.00580425	zinc metallopeptidase STE24
ENSRNOG00000026649	Dnmt3a	444984	0.683361	2.1745	23.2629	6.35e-05	0.00991361	0.00580425	DNA methyltransferase 3 alpha
ENSRNOG00000023467	Fam168b	690188	0.354446	5.2205	23.0876	6.65e-05	0.00991361	0.00580425	family with sequence similarity 168, member B
ENSRNOG00000005904	Cdc27	360643	0.540132	3.7613	22.9743	6.85e-05	0.00991361	0.00580425	cell division cycle 27
ENSRNOG00000024384	Cpn2	303861	0.504292	7.65404	23.0836	6.66e-05	0.00991361	0.00580425	carboxypeptidase N subunit 2
ENSRNOG00000000500	Scube3	294297	1.72565	0.872767	23.2041	6.45e-05	0.00991361	0.00580425	signal peptide, CUB domain and EGF like domain containing 3
ENSRNOG00000029986	Insr	24954	0.600295	5.87733	23.3625	6.18e-05	0.00991361	0.00580425	insulin receptor
ENSRNOG00000012148	Trio	310192	0.599673	3.34463	22.1139	8.64e-05	0.0103643	0.00606815	trio Rho guanine nucleotide exchange factor
ENSRNOG00000014076	Mbnl1	282635	0.745998	3.60607	22.0091	8.89e-05	0.0103643	0.00606815	muscleblind-like splicing regulator 1
ENSRNOG00000037207	NA	NA	0.673021	3.87944	21.8663	9.24e-05	0.0103643	0.00606815	NA
ENSRNOG00000008629	Secisbp2l	296115	0.623716	6.05407	22.1806	8.48e-05	0.0103643	0.00606815	SECIS binding protein 2-like
ENSRNOG00000006298	Cpne3	313087	0.648821	4.50833	21.9607	9.01e-05	0.0103643	0.00606815	copine 3
ENSRNOG00000006137	Arid1a	297867	0.435569	5.65915	22.4438	7.9e-05	0.0103643	0.00606815	AT-rich interaction domain 1A
ENSRNOG00000002832	Slc16a2	259248	0.381408	7.05525	21.9703	8.98e-05	0.0103643	0.00606815	solute carrier family 16 member 2
ENSRNOG00000006905	Hectd1	362736	0.399893	7.19998	22.4465	7.89e-05	0.0103643	0.00606815	HECT domain E3 ubiquitin protein ligase 1
ENSRNOG00000051170	NA	NA	0.488594	6.52565	21.9219	9.1e-05	0.0103643	0.00606815	NA
ENSRNOG00000027145	Rora	300807	0.612669	1.74701	22.3596	8.08e-05	0.0103643	0.00606815	RAR-related orphan receptor A
ENSRNOG00000008830	Nfe2l1	360610	0.401001	5.53252	21.8551	9.27e-05	0.0103643	0.00606815	nuclear factor, erythroid 2-like 1
ENSRNOG00000014945	Kpna3	361055	0.517988	3.79953	21.9197	9.11e-05	0.0103643	0.00606815	karyopherin subunit alpha 3
ENSRNOG00000052894	Epg5	364902	0.648448	3.22566	22.2279	8.37e-05	0.0103643	0.00606815	ectopic P-granules autophagy protein 5 homolog
ENSRNOG00000016303	Zfp236	291409	0.650352	2.76101	22.1525	8.55e-05	0.0103643	0.00606815	zinc finger protein 236
ENSRNOG00000001352	Hectd4	304503	0.674841	3.74195	22.4807	7.82e-05	0.0103643	0.00606815	HECT domain E3 ubiquitin protein ligase 4
ENSRNOG00000025416	Dpy19l4	297824	0.468877	2.46846	21.7812	9.46e-05	0.0104356	0.00610988	dpy-19-like 4 (C. elegans)
ENSRNOG00000007818	Slc45a4	315054	0.607813	3.51226	21.7323	9.59e-05	0.0104356	0.00610988	solute carrier family 45, member 4
ENSRNOG00000015852	Arhgap35	306400	0.47176	5.98841	21.521	0.000101598	0.0105223	0.00616062	Rho GTPase activating protein 35
ENSRNOG00000019333	Hipk1	365895	0.375182	5.87539	21.3602	0.000106209	0.0105223	0.00616062	homeodomain interacting protein kinase 1
ENSRNOG00000034026	Lclat1	362702	0.44233	4.04932	21.307	0.000107782	0.0105223	0.00616062	lysocardiolipin acyltransferase 1
ENSRNOG00000008652	Phip	315843	0.746296	2.27649	21.3817	0.000105578	0.0105223	0.00616062	pleckstrin homology domain interacting protein
ENSRNOG00000002074	Rest	83618	0.721371	3.18403	21.313	0.000107604	0.0105223	0.00616062	RE1-silencing transcription factor
ENSRNOG00000003882	Cep350	246304	0.629072	4.02534	21.4544	0.000103479	0.0105223	0.00616062	centrosomal protein 350
ENSRNOG00000052513	Wapl	290577	0.356921	5.51627	21.2418	0.000109747	0.0105223	0.00616062	WAPL cohesin release factor
ENSRNOG00000012878	Atp7b	24218	0.61635	5.4846	21.2595	0.000109211	0.0105223	0.00616062	ATPase copper transporting beta
ENSRNOG00000011009	Cmtm4	498902	0.964808	1.27575	21.3643	0.000106087	0.0105223	0.00616062	CKLF-like MARVEL transmembrane domain containing 4
ENSRNOG00000000800	Man1a1	294410	0.430656	8.13999	21.3645	0.000106083	0.0105223	0.00616062	mannosidase, alpha, class 1A, member 1
ENSRNOG00000057855	F5	304929	0.487242	7.89579	20.9967	0.000117494	0.0109375	0.00640373	coagulation factor V
ENSRNOG00000006965	Aff4	303132	0.467253	5.65382	21.0428	0.00011599	0.0109375	0.00640373	AF4/FMR2 family, member 4
ENSRNOG00000015553	Gatad2b	310614	0.76596	2.6393	20.9379	0.000119438	0.0110418	0.00646479	GATA zinc finger domain containing 2B
ENSRNOG00000004828	Acvr1c	245921	0.875396	1.83351	20.7324	0.000126513	0.0113995	0.00667419	activin A receptor type 1C
ENSRNOG00000014135	Rab11fip4	303337	0.867741	2.43951	20.7269	0.000126708	0.0113995	0.00667419	RAB11 family interacting protein 4
ENSRNOG00000056041	NA	NA	0.485625	4.40524	20.4308	0.000137733	0.0115765	0.00677787	NA
ENSRNOG00000054011	Tbc1d8b	315912	0.52276	4.07903	20.5252	0.000134111	0.0115765	0.00677787	TBC1 domain family member 8B
ENSRNOG00000026962	Osbpl8	314824	0.767199	3.64115	20.4203	0.000138141	0.0115765	0.00677787	oxysterol binding protein-like 8
ENSRNOG00000030355	Mroh1	100125385	0.363258	5.06157	20.5411	0.000133509	0.0115765	0.00677787	maestro heat-like repeat family member 1
ENSRNOG00000030213	Vps13c	363087	0.799398	4.89421	20.6575	0.000133544	0.0115765	0.00677787	vacuolar protein sorting 13C
ENSRNOG00000023021	Msl2	315959	0.381445	3.81425	20.566	0.000132574	0.0115765	0.00677787	male-specific lethal 2 homolog (Drosophila)
ENSRNOG00000010996	Mob1b	360920	0.909972	3.36615	20.4719	0.000138176	0.0115765	0.00677787	MOB kinase activator 1B
ENSRNOG00000029273	E2f3	291105	0.606851	2.28496	20.4833	0.000135704	0.0115765	0.00677787	E2F transcription factor 3
ENSRNOG00000052665	NA	NA	0.751942	3.30598	20.4992	0.000135098	0.0115765	0.00677787	NA
ENSRNOG00000010286	Cast	25403	0.434721	6.86608	20.3901	0.00013933	0.0116007	0.00679202	calpastatin
ENSRNOG00000055340	Ski	313757	0.72495	3.66243	20.3462	0.000141071	0.0116732	0.00683444	SKI proto-oncogene
ENSRNOG00000020261	Fam53c	685405	0.642363	3.17269	20.3202	0.000142115	0.0116874	0.0068428	family with sequence similarity 53, member C
ENSRNOG00000061080	NA	NA	0.678228	3.12501	20.2317	0.000145732	0.0118396	0.00693188	NA
ENSRNOG00000039587	Wdr13	317370	0.571613	2.59966	20.1951	0.000147256	0.0118567	0.00694187	WD repeat domain 13
ENSRNOG00000003679	Med13	303403	0.652288	4.64297	20.1842	0.000147711	0.0118567	0.00694187	mediator complex subunit 13
ENSRNOG00000024272	Ino80d	316440	1.17544	0.370192	20.1582	0.000148808	0.0118688	0.00694895	INO80 complex subunit D
ENSRNOG00000013030	Pip4k2b	89812	0.557969	2.92736	20.1301	0.000150005	0.0118688	0.00694895	phosphatidylinositol-5-phosphate 4-kinase type 2 beta
ENSRNOG00000011908	Asxl2	313922	0.582425	2.76228	20.0484	0.000153539	0.011897	0.00696551	additional sex combs like 2, transcriptional regulator
ENSRNOG00000013795	Asb7	365277	0.728108	1.44434	20.0179	0.000154885	0.0119324	0.00698621	ankyrin repeat and SOCS box-containing 7
ENSRNOG00000018946	Trim33	365894	0.603861	2.87397	19.9708	0.000156983	0.012022	0.00703867	tripartite motif-containing 33
ENSRNOG00000004050	Snrk	170837	0.506205	3.41831	19.9284	0.000158897	0.012022	0.00703867	SNF related kinase
ENSRNOG00000002841	Cdc42bpa	114116	0.510364	4.02167	19.9114	0.000159674	0.012022	0.00703867	CDC42 binding protein kinase alpha
ENSRNOG00000001064	Sbno1	304470	0.427453	4.79613	19.932	0.000158735	0.012022	0.00703867	strawberry notch homolog 1
ENSRNOG00000005292	Trip11	314393	0.487315	5.36092	19.7671	0.000166424	0.0121686	0.0071245	thyroid hormone receptor interactor 11
ENSRNOG00000002232	Aff1	305152	0.892226	3.52554	19.856	0.000165786	0.0121686	0.0071245	AF4/FMR2 family, member 1
ENSRNOG00000011611	Mapk1ip1l	361028	0.38361	4.36779	19.7545	0.000167029	0.0121686	0.0071245	mitogen-activated protein kinase 1 interacting protein 1-like
ENSRNOG00000010947	Mmp14	81707	0.461009	6.48477	19.7881	0.000165425	0.0121686	0.0071245	matrix metallopeptidase 14
ENSRNOG00000010361	Kif3b	296284	0.371609	3.61193	19.6639	0.000171441	0.0123557	0.00723407	kinesin family member 3B
ENSRNOG00000054751	Lmbrd2	499539	0.879373	3.01607	19.5631	0.0001765	0.0124099	0.00726581	LMBR1 domain containing 2
ENSRNOG00000038044	Tsc22d2	499624	0.437832	3.74572	19.5208	0.000178673	0.0124099	0.00726581	TSC22 domain family, member 2
ENSRNOG00000058973	Atad2b	500625	0.405297	4.60233	19.5266	0.000178373	0.0124099	0.00726581	ATPase family, AAA domain containing 2B
ENSRNOG00000004709	Foxn3	314374	0.931389	4.59669	19.815	0.000176218	0.0124099	0.00726581	forkhead box N3
ENSRNOG00000027152	N4bp2	305342	0.739908	4.12657	19.5922	0.000175573	0.0124099	0.00726581	NEDD4 binding protein 2
ENSRNOG00000004749	Slc30a1	58976	0.580932	5.45793	19.5843	0.000175425	0.0124099	0.00726581	solute carrier family 30 member 1
ENSRNOG00000013928	Dsp	306871	0.32486	6.28117	19.4877	0.000180389	0.0124645	0.00729777	desmoplakin
ENSRNOG00000046741	Itsn2	313934	0.37352	4.69524	19.4117	0.000184404	0.0124876	0.00731125	intersectin 2
ENSRNOG00000009739	RGD1564420	362919	0.341848	5.16686	19.406	0.000184713	0.0124876	0.00731125	similar to Hypothetical protein MGC31278
ENSRNOG00000012207	Dst	316313	0.395966	7.19486	19.4003	0.000185018	0.0124876	0.00731125	dystonin
ENSRNOG00000014461	Galns	292073	0.980367	2.04781	19.3935	0.00018538	0.0124876	0.00731125	galactosamine (N-acetyl)-6-sulfatase
ENSRNOG00000003803	Zdhhc17	366889	0.496187	2.99994	19.3297	0.000188849	0.0125412	0.00734268	zinc finger, DHHC-type containing 17
ENSRNOG00000001621	C2cd2	304055	0.428734	5.51324	19.3102	0.000189919	0.0125412	0.00734268	C2 calcium-dependent domain containing 2
ENSRNOG00000001304	Bcr	309696	0.570935	3.64116	19.3227	0.000189233	0.0125412	0.00734268	BCR, RhoGEF and GTPase activating protein
ENSRNOG00000060144	Ankle2	360829	0.431507	4.2573	19.3224	0.000189248	0.0125412	0.00734268	ankyrin repeat and LEM domain containing 2
ENSRNOG00000019697	Ankrd28	306264	0.578512	4.03516	19.2651	0.000192431	0.0125831	0.00736721	ankyrin repeat domain 28
ENSRNOG00000007706	Prkaa2	78975	0.824702	4.94347	19.3502	0.000197139	0.0126209	0.0073893	protein kinase AMP-activated catalytic subunit alpha 2
ENSRNOG00000007916	Ptk2	25614	0.396662	4.99014	19.1396	0.000199599	0.0126209	0.0073893	protein tyrosine kinase 2
ENSRNOG00000047934	RGD1566359	498701	0.748765	1.61304	19.1446	0.000199308	0.0126209	0.0073893	similar to RIKEN cDNA B230219D22
ENSRNOG00000016779	Fam120a	291019	0.614414	5.73571	19.1936	0.000196481	0.0126209	0.0073893	family with sequence similarity 120A
ENSRNOG00000010104	Pofut1	311551	0.580774	4.30173	19.073	0.000203521	0.0126306	0.00739498	protein O-fucosyltransferase 1
ENSRNOG00000002833	Gsk3b	84027	0.47551	3.3394	19.0919	0.000202402	0.0126306	0.00739498	glycogen synthase kinase 3 beta
ENSRNOG00000025244	NA	NA	0.335144	5.25337	19.0837	0.000202884	0.0126306	0.00739498	NA
ENSRNOG00000005502	Ankib1	368062	0.339531	4.35058	19.0381	0.000205611	0.0127014	0.00743647	ankyrin repeat and IBR domain containing 1
ENSRNOG00000016879	Ldlrad4	679578	0.446337	3.99734	19.0013	0.000207838	0.0127801	0.00748256	low density lipoprotein receptor class A domain containing 4
ENSRNOG00000056462	Tmf1	114206	0.424507	4.49208	18.9767	0.000209342	0.0128138	0.00750228	TATA element modulatory factor 1
ENSRNOG00000018012	Tulp4	499016	0.797536	2.98334	18.8775	0.000215525	0.0128405	0.0075179	tubby like protein 4
ENSRNOG00000013265	Tgfbr2	81810	0.522791	6.14063	18.927	0.000212413	0.0128405	0.0075179	transforming growth factor, beta receptor 2
ENSRNOG00000002625	Ptpn4	246116	0.57053	3.32151	18.8866	0.000214951	0.0128405	0.0075179	protein tyrosine phosphatase, non-receptor type 4
ENSRNOG00000047296	Bptf	303617	0.507855	4.47904	18.8786	0.000215456	0.0128405	0.0075179	bromodomain PHD finger transcription factor
ENSRNOG00000046922	Phactr4	682920	0.729807	3.22505	18.8081	0.00021997	0.0129329	0.00757198	phosphatase and actin regulator 4
ENSRNOG00000046727	Abcc2	25303	0.616096	8.59318	18.7614	0.000223018	0.0129945	0.00760805	ATP binding cassette subfamily C member 2
ENSRNOG00000010161	Myo10	310178	0.739621	4.92468	18.8194	0.000224747	0.0129945	0.00760805	myosin X
ENSRNOG00000027191	Birc6	313876	0.902535	4.82637	18.9656	0.000224722	0.0129945	0.00760805	baculoviral IAP repeat-containing 6
ENSRNOG00000010484	Zdhhc21	298184	1.11536	1.30143	18.6276	0.000232006	0.0131676	0.00770941	zinc finger, DHHC-type containing 21
ENSRNOG00000018102	Coa5	503252	0.260486	6.83219	18.6375	0.000231325	0.0131676	0.00770941	cytochrome C oxidase assembly factor 5
ENSRNOG00000061602	NA	NA	0.845122	1.44067	18.6018	0.000233785	0.0131676	0.00770941	NA
ENSRNOG00000002104	Scaf4	245924	0.364671	4.09368	18.6132	0.000232999	0.0131676	0.00770941	SR-related CTD-associated factor 4
ENSRNOG00000052445	NA	NA	0.837557	2.17663	18.5018	0.000240818	0.0134507	0.00787514	NA
ENSRNOG00000009110	Psen1	29192	0.553077	4.06115	18.4646	0.000243486	0.0135338	0.00792381	presenilin 1
ENSRNOG00000005703	Arfgef1	312915	0.265484	5.81701	18.4008	0.000248149	0.0136873	0.00801366	ADP ribosylation factor guanine nucleotide exchange factor 1
ENSRNOG00000055915	Ago1	313594	0.845571	1.9861	18.3697	0.000250455	0.0137035	0.00802316	argonaute 1, RISC catalytic component
ENSRNOG00000016815	Tmem135	293098	0.583662	6.62327	18.3366	0.000252936	0.0137829	0.00806967	transmembrane protein 135
ENSRNOG00000001686	Hlcs	288240	0.886942	2.82513	18.2657	0.000258347	0.0139643	0.00817583	holocarboxylase synthetase
ENSRNOG00000001640	Tomm70	304017	0.396794	3.36751	18.2515	0.000259444	0.0139672	0.00817759	translocase of outer mitochondrial membrane 70
ENSRNOG00000017075	Slc35e2b	313765	0.7158	4.21567	18.2525	0.000260829	0.0139857	0.00818837	solute carrier family 35, member E2B
ENSRNOG00000026120	Fam8a1	291031	0.644551	3.35152	18.2032	0.00026321	0.0140571	0.00823019	family with sequence similarity 8, member A1
ENSRNOG00000049826	UST4r	171397	0.556642	6.9486	18.1854	0.000264619	0.0140763	0.00824141	integral membrane transport protein UST4r
ENSRNOG00000018477	Otud4	307774	0.724265	3.89116	18.0618	0.000274729	0.0144421	0.00845561	OTU deubiquitinase 4
ENSRNOG00000043212	Dip2a	690211	0.732233	2.72295	18.033	0.000276986	0.0144475	0.00845874	disco-interacting protein 2 homolog A
ENSRNOG00000003099	Ubqln2	317396	0.383436	4.14305	18	0.000279747	0.0144959	0.00848708	ubiquilin 2
ENSRNOG00000052469	Bmpr1a	81507	0.371118	3.31783	17.99	0.000280591	0.0144959	0.00848708	bone morphogenetic protein receptor type 1A
ENSRNOG00000047453	NA	NA	0.585488	3.73898	17.9564	0.000283436	0.0145573	0.00852306	NA
ENSRNOG00000056106	Dip2b	300231	0.517619	3.69428	17.9099	0.000287435	0.0146505	0.00857759	disco-interacting protein 2 homolog B
ENSRNOG00000042068	Otud7b	310677	0.355209	4.0916	17.8282	0.000294604	0.0148465	0.00869236	OTU deubiquitinase 7B
ENSRNOG00000054257	Adam10	29650	0.456438	4.22731	17.7787	0.000299043	0.015006	0.00878577	ADAM metallopeptidase domain 10
ENSRNOG00000024040	Mb21d2	498100	0.439472	4.79442	17.7681	0.000300008	0.015006	0.00878577	Mab-21 domain containing 2
ENSRNOG00000027938	RGD1562037	498764	0.762553	4.72672	17.8579	0.000301281	0.0150136	0.00879023	similar to OTTHUMP00000046255
ENSRNOG00000021405	Cyp2c7	29298	0.978003	11.1109	17.75	0.000303103	0.0150207	0.00879437	cytochrome P450, family 2, subfamily c, polypeptide 7
ENSRNOG00000007034	Hipk2	362342	1.08888	3.42677	17.9093	0.000307651	0.0150207	0.00879437	homeodomain interacting protein kinase 2
ENSRNOG00000010217	Prrc2b	296637	0.671594	4.36366	17.6501	0.00031106	0.0150207	0.00879437	proline-rich coiled-coil 2B
ENSRNOG00000003261	Usp9x	363445	0.317427	6.7356	17.7061	0.000305688	0.0150207	0.00879437	ubiquitin specific peptidase 9, X-linked
ENSRNOG00000032492	Usp22	303201	0.670678	3.74993	17.6485	0.000311074	0.0150207	0.00879437	ubiquitin specific peptidase 22
ENSRNOG00000010536	Nr2c2	50659	0.832219	2.86682	17.6123	0.000314512	0.0150573	0.00881578	nuclear receptor subfamily 2, group C, member 2
ENSRNOG00000021203	Atl3	309187	0.782796	4.98325	17.7029	0.000319524	0.015135	0.00886131	atlastin GTPase 3
ENSRNOG00000008689	Cbx1	360609	0.398694	3.88352	17.5805	0.000317562	0.015135	0.00886131	chromobox 1
ENSRNOG00000009460	Pdzd8	308000	0.393261	4.85721	17.4253	0.00033293	0.0153376	0.00897992	PDZ domain containing 8
ENSRNOG00000014511	Alg10	245960	0.743582	2.88996	17.4286	0.000332598	0.0153376	0.00897992	ALG10, alpha-1,2-glucosyltransferase
ENSRNOG00000010637	Tbc1d5	501088	0.391076	3.85203	17.4727	0.000328148	0.0153376	0.00897992	TBC1 domain family, member 5
ENSRNOG00000001930	Ccdc50	288022	0.565572	2.68119	17.3342	0.000342328	0.0156085	0.00913852	coiled-coil domain containing 50
ENSRNOG00000039241	Ythdc2	307446	0.687505	1.93819	17.3162	0.000344218	0.0156415	0.00915782	YTH domain containing 2
ENSRNOG00000004402	Lpgat1	679692	0.475499	6.69407	17.2894	0.000347054	0.0157171	0.0092021	lysophosphatidylglycerol acyltransferase 1
ENSRNOG00000013309	Pik3ap1	294048	0.523552	6.34317	17.2523	0.00035102	0.0157621	0.00922847	phosphoinositide-3-kinase adaptor protein 1
ENSRNOG00000018231	Nacc2	296583	0.581609	3.71965	17.2568	0.000350538	0.0157621	0.00922847	NACC family member 2
ENSRNOG00000052204	Tbc1d24	287110	0.450236	4.86526	17.2471	0.000351576	0.0157621	0.00922847	TBC1 domain family, member 24
ENSRNOG00000004186	Snx13	362731	0.347787	4.66052	17.2293	0.000353508	0.015771	0.00923363	sorting nexin 13
ENSRNOG00000051965	Smad4	50554	0.37149	4.15225	17.1864	0.000358188	0.015899	0.00930862	SMAD family member 4
ENSRNOG00000003848	Med12	679693	0.467298	4.33399	17.1119	0.000366486	0.0161073	0.00943058	mediator complex subunit 12
ENSRNOG00000004912	Itgav	296456	0.621665	3.60084	17.0591	0.000372497	0.0162649	0.00952283	integrin subunit alpha V
ENSRNOG00000014916	Lats1	308265	0.45586	4.79631	16.8231	0.000400685	0.0163774	0.00958872	large tumor suppressor kinase 1
ENSRNOG00000033195	A1cf	170912	0.7544	6.5743	16.9005	0.000401379	0.0163774	0.00958872	APOBEC1 complementation factor
ENSRNOG00000021105	Gabpb2	295263	0.716856	0.737052	16.7944	0.000404267	0.0163774	0.00958872	GA binding protein transcription factor, beta subunit 2
ENSRNOG00000061262	Huwe1	501546	0.544466	6.10063	16.8125	0.000402006	0.0163774	0.00958872	HECT, UBA and WWE domain containing 1, E3 ubiquitin protein ligase
ENSRNOG00000005923	Mtmr2	315422	0.361328	4.48834	16.8078	0.000402598	0.0163774	0.00958872	myotubularin related protein 2
ENSRNOG00000025372	Glce	363073	0.412548	4.77153	16.893	0.000392108	0.0163774	0.00958872	glucuronic acid epimerase
ENSRNOG00000000042	Xpr1	289424	0.660007	3.23751	16.8343	0.000399294	0.0163774	0.00958872	xenotropic and polytropic retrovirus receptor 1
ENSRNOG00000003873	Cpd	25306	0.711771	4.56328	16.8747	0.000402492	0.0163774	0.00958872	carboxypeptidase D
ENSRNOG00000013089	Kif13b	305967	0.73046	4.10369	16.9513	0.000390485	0.0163774	0.00958872	kinesin family member 13B
ENSRNOG00000008659	Arhgap21	307178	0.393061	4.28572	16.8877	0.000392743	0.0163774	0.00958872	Rho GTPase activating protein 21
ENSRNOG00000002021	Son	304092	0.491718	6.32898	16.832	0.000399581	0.0163774	0.00958872	Son DNA binding protein
ENSRNOG00000015888	Larp4b	307070	0.662977	4.32023	16.7821	0.00040663	0.0164183	0.00961263	La ribonucleoprotein domain family, member 4B
ENSRNOG00000005642	Frs2	314850	0.385499	3.83201	16.7619	0.000408368	0.016439	0.00962473	fibroblast growth factor receptor substrate 2
ENSRNOG00000014434	Chd1	308215	0.479813	4.42287	16.7113	0.000414849	0.0165077	0.009665	chromodomain helicase DNA binding protein 1
ENSRNOG00000018873	Fam168a	361614	0.473367	4.59941	16.546	0.000436782	0.0165077	0.009665	family with sequence similarity 168, member A
ENSRNOG00000050282	Srcap	361652	0.328319	5.3018	16.5966	0.000429932	0.0165077	0.009665	Snf2-related CREBBP activator protein
ENSRNOG00000005726	NA	NA	1.62433	-0.893072	16.5943	0.000430241	0.0165077	0.009665	NA
ENSRNOG00000057290	Tmem168	312135	0.672927	3.814	16.679	0.000419032	0.0165077	0.009665	transmembrane protein 168
ENSRNOG00000028422	Rmnd5a	312439	0.583249	4.36925	16.7058	0.000415555	0.0165077	0.009665	required for meiotic nuclear division 5 homolog A
ENSRNOG00000007990	Adipor2	312670	0.605294	6.3671	16.6755	0.000419491	0.0165077	0.009665	adiponectin receptor 2
ENSRNOG00000057806	Trpm7	679906	0.449297	5.44845	16.5547	0.000435601	0.0165077	0.009665	transient receptor potential cation channel, subfamily M, member 7
ENSRNOG00000000127	Kpna6	362607	0.461404	5.20991	16.5812	0.000432001	0.0165077	0.009665	karyopherin subunit alpha 6
ENSRNOG00000048441	Wdr82	686295	0.51582	3.06418	16.5167	0.000440804	0.0165077	0.009665	WD repeat domain 82
ENSRNOG00000011124	NA	NA	0.461435	4.35769	16.4896	0.000444557	0.0165077	0.009665	NA
ENSRNOG00000023238	Dgkd	368088	0.585759	5.23699	16.6038	0.000428967	0.0165077	0.009665	diacylglycerol kinase, delta
ENSRNOG00000000073	NA	NA	0.414686	4.4469	16.5455	0.000436847	0.0165077	0.009665	NA
ENSRNOG00000009995	Rapgef6	303141	0.518423	2.60803	16.5978	0.00042978	0.0165077	0.009665	Rap guanine nucleotide exchange factor 6
ENSRNOG00000014689	Zbtb4	287441	0.640936	3.20109	16.592	0.000430549	0.0165077	0.009665	zinc finger and BTB domain containing 4
ENSRNOG00000014285	Ssh2	303342	0.543422	3.58672	16.6069	0.000428556	0.0165077	0.009665	slingshot protein phosphatase 2
ENSRNOG00000014750	Fam208a	680155	0.598577	4.21175	16.5238	0.000439829	0.0165077	0.009665	family with sequence similarity 208, member A
ENSRNOG00000001573	Usp25	304150	0.623159	3.84737	16.5615	0.000434671	0.0165077	0.009665	ubiquitin specific peptidase 25
ENSRNOG00000017116	Zfp532	307362	0.359461	3.48626	16.6104	0.000428088	0.0165077	0.009665	zinc finger protein 532
ENSRNOG00000004806	Strn	29149	0.648456	2.74763	16.4606	0.000448605	0.0165605	0.00969587	striatin
ENSRNOG00000014529	Ube2q2	363065	0.383659	2.70904	16.447	0.000450519	0.0165605	0.00969587	ubiquitin conjugating enzyme E2 Q2
ENSRNOG00000009590	Stox2	306459	0.996427	0.307394	16.429	0.000453069	0.016594	0.00971549	storkhead box 2
ENSRNOG00000017225	Fam160b1	361774	0.682596	3.25315	16.354	0.000463864	0.016897	0.00989292	family with sequence similarity 160, member B1
ENSRNOG00000027250	Rbm27	361317	0.581475	3.1929	16.3445	0.000465239	0.0169012	0.00989535	RNA binding motif protein 27
ENSRNOG00000011566	Cecr2	500308	0.787945	2.54788	16.3019	0.00047152	0.017037	0.00997487	CECR2, histone acetyl-lysine reader
ENSRNOG00000000237	RGD1310429	303764	0.715645	0.785134	16.2503	0.000479237	0.017223	0.0100838	similar to Protein Njmu-R1
ENSRNOG00000047218	Clic5	94272	0.936307	0.741613	16.2264	0.00048286	0.0172671	0.0101096	chloride intracellular channel 5
ENSRNOG00000000190	NA	NA	1.09792	2.00828	16.204	0.000486471	0.017278	0.010116	NA
ENSRNOG00000061328	Pag1	64019	1.02339	-0.223899	16.1394	0.000496294	0.0174231	0.0102009	phosphoprotein membrane anchor with glycosphingolipid microdomains 1
ENSRNOG00000010634	Megf11	691517	1.39946	0.93748	16.1328	0.000497341	0.0174231	0.0102009	multiple EGF-like-domains 11
ENSRNOG00000025792	Crk	54245	0.387026	3.86556	16.1454	0.000495357	0.0174231	0.0102009	CRK proto-oncogene, adaptor protein
ENSRNOG00000004328	Deptor	314979	0.833288	3.37603	16.169	0.000500261	0.0174635	0.0102246	DEP domain containing MTOR-interacting protein
ENSRNOG00000055391	Eif4ebp2	361845	0.52407	6.10173	16.0954	0.000503248	0.0175222	0.0102589	eukaryotic translation initiation factor 4E binding protein 2
ENSRNOG00000046527	Phf20l1	314964	0.620286	1.789	16.0665	0.000507873	0.0175918	0.0102997	PHD finger protein 20-like 1
ENSRNOG00000007246	Atxn7	361015	0.69544	2.20235	16.0669	0.000507817	0.0175918	0.0102997	ataxin 7
ENSRNOG00000007106	Sos1	313845	0.30732	4.90243	16.0172	0.000515875	0.0177771	0.0104082	SOS Ras/Rac guanine nucleotide exchange factor 1
ENSRNOG00000022781	Ccser2	306306	0.737105	2.26054	15.9863	0.000520954	0.0178603	0.0104569	coiled-coil serine-rich protein 2
ENSRNOG00000001711	Hrasls	288025	2.76551	1.36525	16.313	0.000531398	0.0180797	0.0105853	HRAS-like suppressor
ENSRNOG00000000299	Foxo3	294515	1.00961	3.10794	16.035	0.00053365	0.0181103	0.0106033	forkhead box O3
ENSRNOG00000042603	Ttc39b	298186	0.487708	3.74972	15.8588	0.000542501	0.0182719	0.0106979	tetratricopeptide repeat domain 39B
ENSRNOG00000002509	Gnl3l	100034253	0.268517	5.51578	15.8644	0.000541535	0.0182719	0.0106979	G protein nucleolar 3 like
ENSRNOG00000007426	Tmem64	689176	0.678974	2.6433	15.8305	0.000547412	0.0183296	0.0107317	transmembrane protein 64
ENSRNOG00000009453	Mob3b	366352	0.971206	2.34282	15.8307	0.000547375	0.0183296	0.0107317	MOB kinase activator 3B
ENSRNOG00000055925	Zc3h7b	315158	0.262929	5.60405	15.825	0.000548369	0.0183296	0.0107317	zinc finger CCCH-type containing 7B
ENSRNOG00000006329	Peli1	305549	0.502242	1.64028	15.8175	0.000549683	0.0183296	0.0107317	pellino E3 ubiquitin protein ligase 1
ENSRNOG00000020479	Pik3c2a	361632	0.463267	4.53583	15.7941	0.000553792	0.0183618	0.0107505	phosphatidylinositol-4-phosphate 3-kinase, catalytic subunit type 2 alpha
ENSRNOG00000013055	Zfyve16	499508	0.428068	3.45714	15.6823	0.000573933	0.0183618	0.0107505	zinc finger FYVE-type containing 16
ENSRNOG00000027988	Zhx3	311604	0.621927	4.04566	15.6979	0.000571086	0.0183618	0.0107505	zinc fingers and homeoboxes 3
ENSRNOG00000000145	Pik3r3	60664	1.0313	0.0354583	15.7385	0.000563724	0.0183618	0.0107505	phosphoinositide-3-kinase regulatory subunit 3
ENSRNOG00000053813	Nkap	298342	0.46259	2.72713	15.7797	0.000556356	0.0183618	0.0107505	NFKB activating protein
ENSRNOG00000023760	Plekhm3	316455	1.00298	0.500103	15.7219	0.000566715	0.0183618	0.0107505	pleckstrin homology domain containing M3
ENSRNOG00000001730	Acap2	619382	0.517722	3.38325	15.6941	0.000571783	0.0183618	0.0107505	ArfGAP with coiled-coil, ankyrin repeat and PH domains 2
ENSRNOG00000012016	Npc1	266732	0.430559	6.11524	15.7287	0.000565484	0.0183618	0.0107505	NPC intracellular cholesterol transporter 1
ENSRNOG00000054920	NA	NA	0.843385	0.352878	15.7042	0.00056993	0.0183618	0.0107505	NA
ENSRNOG00000048800	NA	NA	0.901726	3.18361	15.6943	0.000585097	0.0184982	0.0108304	NA
ENSRNOG00000001455	Kif13a	308173	0.405775	4.89328	15.6034	0.00058863	0.0185661	0.0108701	kinesin family member 13A
ENSRNOG00000004382	Arel1	299197	0.403339	4.63776	15.5954	0.000590146	0.0185702	0.0108725	apoptosis resistant E3 ubiquitin protein ligase 1
ENSRNOG00000008474	Acox3	83522	0.40193	7.77328	15.5733	0.000594339	0.0186584	0.0109242	acyl-CoA oxidase 3, pristanoyl
ENSRNOG00000001632	Brwd1	304061	0.353971	4.18515	15.4848	0.000611479	0.019107	0.0111868	bromodomain and WD repeat domain containing 1
ENSRNOG00000045698	Lin7c	60442	0.70635	2.37505	15.4696	0.000614493	0.019112	0.0111898	lin-7 homolog C, crumbs cell polarity complex component
ENSRNOG00000025528	Efr3a	362923	0.344345	5.3338	15.4539	0.000617604	0.0191643	0.0112204	EFR3 homolog A
ENSRNOG00000008039	Cul5	64624	0.624414	3.07188	15.4435	0.00061967	0.019184	0.0112319	cullin 5
ENSRNOG00000007175	Mier1	313418	0.330716	5.11675	15.3467	0.000639321	0.0196112	0.011482	mesoderm induction early response 1, transcriptional regulator
ENSRNOG00000047386	NA	NA	0.506474	5.52894	15.3204	0.000644779	0.0197335	0.0115536	NA
ENSRNOG00000010680	Med12l	690752	1.42298	0.0358723	15.288	0.000651572	0.0198507	0.0116223	mediator complex subunit 12-like
ENSRNOG00000008036	Dennd4c	313340	0.537154	3.92636	15.1891	0.000672807	0.0202219	0.0118396	DENN domain containing 4C
ENSRNOG00000047756	Mef2a	309957	0.515956	4.00452	15.1766	0.000675523	0.0202413	0.0118509	myocyte enhancer factor 2a
ENSRNOG00000014986	Ube4b	298652	0.265343	5.40069	15.1391	0.000683804	0.0202796	0.0118734	ubiquitination factor E4B
ENSRNOG00000017466	Kif5b	117550	0.492845	4.54597	15.14	0.000683603	0.0202796	0.0118734	kinesin family member 5B
ENSRNOG00000012186	Golph3	78961	0.358339	6.30573	15.0869	0.000695515	0.0204767	0.0119887	golgi phosphoprotein 3
ENSRNOG00000011387	Tet3	680576	0.859002	2.13305	15.0756	0.000698085	0.0204767	0.0119887	tet methylcytosine dioxygenase 3
ENSRNOG00000055178	NA	NA	0.670868	2.60524	15.0107	0.000713002	0.0208685	0.0122182	NA
ENSRNOG00000012394	Bcl2l13	312682	0.396654	3.19902	14.9489	0.000727519	0.0209385	0.0122591	BCL2 like 13
ENSRNOG00000036984	Slco1a1	50572	0.437222	7.70868	14.951	0.00072702	0.0209385	0.0122591	solute carrier organic anion transporter family, member 1a1
ENSRNOG00000020353	Sh3pxd2a	309460	0.890099	2.20891	14.9215	0.000734081	0.0210134	0.012303	SH3 and PX domains 2A
ENSRNOG00000004458	Ston2	314349	0.966148	1.12241	14.9087	0.000737152	0.0210134	0.012303	stonin 2
ENSRNOG00000024535	Zzef1	287476	0.557348	4.55442	14.9038	0.00073833	0.0210134	0.012303	zinc finger ZZ-type and EF-hand domain containing 1
ENSRNOG00000029209	Rnf13	681578	0.508286	4.91714	14.8782	0.000744549	0.0211317	0.0123723	ring finger protein 13
ENSRNOG00000013780	Nf1	24592	0.630087	3.90856	14.8605	0.000748881	0.0211342	0.0123737	neurofibromin 1
ENSRNOG00000022593	Pdpr	307852	0.769794	3.06564	14.8657	0.00074786	0.0211342	0.0123737	pyruvate dehydrogenase phosphatase regulatory subunit
ENSRNOG00000009856	Sypl1	366595	0.255519	5.33546	14.8268	0.000757186	0.021279	0.0124585	synaptophysin-like 1
ENSRNOG00000010379	Celf1	362160	0.434798	5.07559	14.818	0.00075939	0.0212963	0.0124686	CUGBP, Elav-like family member 1
ENSRNOG00000006966	Nfia	25492	0.744455	5.61324	14.9305	0.000761514	0.0213113	0.0124774	nuclear factor I/A
ENSRNOG00000034022	Taf2	170844	0.348074	3.57344	14.7782	0.000769362	0.0214414	0.0125536	TATA-box binding protein associated factor 2
ENSRNOG00000023176	Kidins220	116478	0.253261	5.91339	14.7606	0.00077383	0.0215211	0.0126003	kinase D-interacting substrate 220
ENSRNOG00000002454	Rnf2	304850	0.421376	4.40559	14.7464	0.00077745	0.021577	0.012633	ring finger protein 2
ENSRNOG00000023053	Ice1	306665	0.348619	4.32928	14.678	0.000795128	0.0217628	0.0127417	interactor of little elongation complex ELL subunit 1
ENSRNOG00000046023	Exoc4	116654	0.5879	2.69902	14.6787	0.000794943	0.0217628	0.0127417	exocyst complex component 4
ENSRNOG00000002487	Mbnl3	302492	1.52437	0.760472	14.7165	0.000791112	0.0217628	0.0127417	muscleblind-like splicing regulator 3
ENSRNOG00000015297	RGD1561662	301232	0.528633	4.43653	14.6766	0.000795506	0.0217628	0.0127417	similar to AI661453 protein
ENSRNOG00000012271	Cnot1	291841	0.330607	6.51915	14.6817	0.000794157	0.0217628	0.0127417	CCR4-NOT transcription complex, subunit 1
ENSRNOG00000015339	Shoc2	309548	0.399291	3.82034	14.6422	0.000804575	0.0219214	0.0128346	SHOC2 leucine-rich repeat scaffold protein
ENSRNOG00000016384	Pik3cb	85243	0.589647	4.14215	14.6351	0.000806468	0.0219284	0.0128387	phosphatidylinositol-4,5-bisphosphate 3-kinase, catalytic subunit beta
ENSRNOG00000002408	Rbm47	305340	0.719643	4.37511	14.6935	0.000811991	0.021945	0.0128485	RNA binding motif protein 47
ENSRNOG00000045918	Jarid2	681740	0.491667	3.37561	14.6164	0.000811444	0.021945	0.0128485	jumonji and AT-rich interaction domain containing 2
ENSRNOG00000025704	Yod1	363982	0.808631	1.49814	14.5889	0.00081885	0.0220137	0.0128887	YOD1 deubiquitinase
ENSRNOG00000037765	Lims1	499443	0.604317	2.14148	14.5866	0.000819458	0.0220137	0.0128887	LIM zinc finger domain containing 1
ENSRNOG00000009585	Tcf20	366964	0.409891	4.25434	14.5736	0.000822998	0.0220646	0.0129184	transcription factor 20
ENSRNOG00000014866	Pign	309051	0.5202	5.32989	14.5566	0.000827627	0.0221444	0.0129652	phosphatidylinositol glycan anchor biosynthesis, class N
ENSRNOG00000048297	LOC108348175	108348175	0.79161	0.758834	14.5057	0.000841682	0.0224038	0.0131171	protein quaking-like
ENSRNOG00000011007	Ube2o	303689	0.555093	2.77838	14.5033	0.000842337	0.0224038	0.0131171	ubiquitin-conjugating enzyme E2O
ENSRNOG00000011307	Slmap	290533	0.322357	5.20138	14.4935	0.000845073	0.0224321	0.0131336	sarcolemma associated protein
ENSRNOG00000016847	Bace1	29392	0.649689	3.15543	14.4545	0.000856074	0.0226792	0.0132783	beta-secretase 1
ENSRNOG00000000495	Uhrf1bp1	309637	0.716349	2.10949	14.4257	0.000864287	0.0228066	0.0133529	UHRF1 binding protein 1
ENSRNOG00000005052	Slc39a9	314275	0.23829	6.02133	14.3952	0.000873075	0.022846	0.013376	solute carrier family 39, member 9
ENSRNOG00000024907	Tnrc6b	192178	0.392987	5.12209	14.391	0.000874302	0.022846	0.013376	trinucleotide repeat containing 6B
ENSRNOG00000018803	Mkl1	315151	0.464614	2.96785	14.3949	0.000873163	0.022846	0.013376	megakaryoblastic leukemia (translocation) 1
ENSRNOG00000012237	Rdx	315655	0.551234	5.6275	14.3995	0.000871831	0.022846	0.013376	radixin
ENSRNOG00000006136	Pdpk1	81745	0.610796	3.01482	14.4065	0.00086981	0.022846	0.013376	3-phosphoinositide dependent protein kinase-1
ENSRNOG00000059043	Itch	311567	0.494385	5.02767	14.3311	0.000891876	0.0231249	0.0135393	itchy E3 ubiquitin protein ligase
ENSRNOG00000006980	Vcpip1	286761	0.416217	4.71654	14.3044	0.000899823	0.0232411	0.0136073	valosin containing protein interacting protein 1
ENSRNOG00000015121	N4bp1	291921	0.618592	3.50759	14.2883	0.000904683	0.0232421	0.0136079	Nedd4 binding protein 1
ENSRNOG00000011991	Slc10a7	291942	0.429041	3.69539	14.2814	0.000906743	0.0232421	0.0136079	solute carrier family 10, member 7
ENSRNOG00000046424	Mfn2	64476	0.751712	1.18704	14.255	0.00091476	0.0233952	0.0136975	mitofusin 2
ENSRNOG00000006523	Atl2	298757	0.471052	6.18483	14.2501	0.000916261	0.0233952	0.0136975	atlastin GTPase 2
ENSRNOG00000007088	Xpot	314879	0.425833	5.60164	14.2304	0.00092231	0.0235049	0.0137617	exportin for tRNA
ENSRNOG00000057557	Prlr	24684	2.17652	6.07749	14.6925	0.000932523	0.0235634	0.013796	prolactin receptor
ENSRNOG00000017132	Snx30	298033	0.675825	2.07151	14.183	0.000937006	0.0235634	0.013796	sorting nexin family member 30
ENSRNOG00000057626	Kif1b	117548	0.322123	7.12886	14.1777	0.00093867	0.0235634	0.013796	kinesin family member 1B
ENSRNOG00000001789	Zfp148	58820	0.435264	3.56474	14.2007	0.000931483	0.0235634	0.013796	zinc finger protein 148
ENSRNOG00000009403	Dcaf17	499807	0.862321	1.60962	14.1623	0.000943522	0.023641	0.0138414	DDB1 and CUL4 associated factor 17
ENSRNOG00000060750	Rnf111	300813	0.397653	4.2008	14.148	0.000948031	0.0237096	0.0138816	ring finger protein 111
ENSRNOG00000007242	Ehmt1	362078	0.5648	3.39661	14.1282	0.000954349	0.0237758	0.0139203	euchromatic histone lysine methyltransferase 1
ENSRNOG00000010650	Plekhh1	314262	0.688451	1.54263	14.123	0.000955998	0.0237758	0.0139203	pleckstrin homology, MyTH4 and FERM domain containing H1
ENSRNOG00000030597	Ankrd52	362811	0.365412	4.55567	14.1105	0.000960015	0.0237874	0.0139271	ankyrin repeat domain 52
ENSRNOG00000015692	Taok1	286993	0.514911	3.96378	14.1159	0.000958277	0.0237874	0.0139271	TAO kinase 1
ENSRNOG00000012420	Bcl9l	300673	0.607829	4.84157	14.1239	0.000963823	0.0238193	0.0139458	B-cell CLL/lymphoma 9-like
ENSRNOG00000007224	Bmt2	500034	0.706688	2.43537	14.042	0.000982311	0.0240729	0.0140943	base methyltransferase of 25S rRNA 2 homolog
ENSRNOG00000008298	Dock7	313388	0.402714	3.95217	14.0468	0.000980726	0.0240729	0.0140943	dedicator of cytokinesis 7
ENSRNOG00000014084	Sp1	24790	0.278824	5.32051	14.0578	0.000977117	0.0240729	0.0140943	Sp1 transcription factor
ENSRNOG00000046505	Bend3	683923	0.933134	0.762047	14.0433	0.000981884	0.0240729	0.0140943	BEN domain containing 3
ENSRNOG00000055307	NA	NA	0.554111	2.12317	13.9646	0.0010082	0.0244369	0.0143074	NA
ENSRNOG00000020134	Upf1	684558	0.319283	5.89513	13.9726	0.00100549	0.0244369	0.0143074	UPF1, RNA helicase and ATPase
ENSRNOG00000037514	Qser1	311266	0.43773	3.16431	13.9207	0.00102319	0.0245365	0.0143657	glutamine and serine rich 1
ENSRNOG00000051671	Herc1	315771	0.305835	5.08896	13.9315	0.00101947	0.0245365	0.0143657	HECT and RLD domain containing E3 ubiquitin protein ligase family member 1
ENSRNOG00000020155	Mapk8	116554	0.465618	2.72355	13.9419	0.00101592	0.0245365	0.0143657	mitogen-activated protein kinase 8
ENSRNOG00000014316	Rapgef1	63881	0.470825	4.41368	13.9106	0.00102669	0.0245763	0.014389	Rap guanine nucleotide exchange factor 1
ENSRNOG00000029360	Serinc1	294421	0.376518	6.82193	13.8812	0.00103689	0.0247323	0.0144803	serine incorporator 1
ENSRNOG00000011739	Dennd4a	315756	0.4048	5.49512	13.8655	0.00104242	0.024776	0.0145059	DENN domain containing 4A
ENSRNOG00000009491	Phc3	310258	0.786025	1.5904	13.8485	0.00104842	0.0248617	0.0145561	polyhomeotic homolog 3
ENSRNOG00000020386	Ash1l	310638	0.379402	6.02425	13.8161	0.00105992	0.0249267	0.0145942	ASH1 like histone lysine methyltransferase
ENSRNOG00000014856	Etnk1	312828	0.33002	5.8347	13.8035	0.00106446	0.0249896	0.014631	ethanolamine kinase 1
ENSRNOG00000013248	Wwc2	498630	0.419708	3.48614	13.7903	0.00106923	0.0250271	0.014653	WW and C2 domain containing 2
ENSRNOG00000011560	Mtmr9	282584	0.280544	4.4084	13.7568	0.00108142	0.0252551	0.0147864	myotubularin related protein 9
ENSRNOG00000005933	Yap1	363014	0.529516	3.8679	13.7087	0.00109915	0.02558	0.0149766	yes-associated protein 1
ENSRNOG00000015621	Whsc1l1	290831	0.38501	3.87017	13.5819	0.00114752	0.026385	0.015448	Wolf-Hirschhorn syndrome candidate 1-like 1
ENSRNOG00000011058	Utrn	25600	0.387283	5.49227	13.5655	0.00115394	0.0264421	0.0154814	utrophin
ENSRNOG00000009936	Dido1	362286	0.388147	4.4884	13.5692	0.00115249	0.0264421	0.0154814	death inducer-obliterator 1
ENSRNOG00000013491	Setx	362096	0.318734	4.33641	13.5179	0.00117279	0.0265591	0.0155499	senataxin
ENSRNOG00000047457	NA	NA	0.520857	2.89348	13.5149	0.00117401	0.0265591	0.0155499	NA
ENSRNOG00000033101	Myo18a	360570	0.467514	5.85072	13.5286	0.00116853	0.0265591	0.0155499	myosin XVIIIa
ENSRNOG00000049988	Mbtd1	688133	0.566229	2.89796	13.5282	0.00116868	0.0265591	0.0155499	mbt domain containing 1
ENSRNOG00000019283	P2ry2	29597	0.63778	5.83918	13.479	0.00121066	0.0268083	0.0156958	purinergic receptor P2Y2
ENSRNOG00000009812	Sbf2	691042	0.283719	4.46563	13.4128	0.00121564	0.0268083	0.0156958	SET binding factor 2
ENSRNOG00000022141	Ctdspl2	311368	0.468025	2.92493	13.4265	0.00120996	0.0268083	0.0156958	CTD small phosphatase like 2
ENSRNOG00000005276	Csnk2a1	116549	0.443132	4.90918	13.43	0.00120851	0.0268083	0.0156958	casein kinase 2 alpha 1
ENSRNOG00000018109	Clic4	83718	0.583885	4.44464	13.4195	0.00121468	0.0268083	0.0156958	chloride intracellular channel 4
ENSRNOG00000018097	Emc1	362643	0.27718	4.96987	13.4112	0.0012163	0.0268083	0.0156958	ER membrane protein complex subunit 1
ENSRNOG00000013587	Fam135a	367235	0.609281	3.3058	13.4604	0.00119602	0.0268083	0.0156958	family with sequence similarity 135, member A
ENSRNOG00000014597	Irs1	25467	0.711291	3.92921	13.4666	0.00121578	0.0268083	0.0156958	insulin receptor substrate 1
ENSRNOG00000048891	Prr14l	305466	0.32622	4.59056	13.4144	0.00121499	0.0268083	0.0156958	proline rich 14-like
ENSRNOG00000049177	NA	NA	1.42158	-0.654604	13.4073	0.00121792	0.0268083	0.0156958	NA
ENSRNOG00000017106	Csnk1a1	113927	0.338111	6.20236	13.4221	0.00121177	0.0268083	0.0156958	casein kinase 1, alpha 1
ENSRNOG00000001303	Specc1l	361828	0.292297	4.04391	13.4652	0.00119409	0.0268083	0.0156958	sperm antigen with calponin homology and coiled-coil domains 1-like
ENSRNOG00000008173	Sesn3	315427	0.646199	2.11034	13.3893	0.00122545	0.0268544	0.0157228	sestrin 3
ENSRNOG00000005783	Dlg5	305645	0.557791	1.87487	13.3879	0.00122603	0.0268544	0.0157228	discs large MAGUK scaffold protein 5
ENSRNOG00000011635	Ces2e	192257	6.79449	4.8135	13.9184	0.00122451	0.0268544	0.0157228	carboxylesterase 2E
ENSRNOG00000012653	Ppp1r13b	314465	0.450371	2.54944	13.3635	0.00123632	0.0269477	0.0157774	protein phosphatase 1, regulatory subunit 13B
ENSRNOG00000009643	Msl1	303514	0.2446	5.03981	13.3462	0.00124366	0.0270199	0.0158197	male specific lethal 1 homolog
ENSRNOG00000005624	Zfx	367832	0.379998	3.899	13.3312	0.00125008	0.0270309	0.0158261	zinc finger protein X-linked
ENSRNOG00000001104	Foxk1	304298	0.50382	3.00763	13.3262	0.00125223	0.0270309	0.0158261	forkhead box K1
ENSRNOG00000061121	Wdfy3	305164	0.650926	4.18101	13.3373	0.00126314	0.0272224	0.0159383	WD repeat and FYVE domain containing 3
ENSRNOG00000003065	Glyr1	360477	0.223913	6.97998	13.2754	0.00127423	0.0272817	0.015973	glyoxylate reductase 1 homolog
ENSRNOG00000016921	Klhl11	287706	0.632362	1.58789	13.2813	0.00127166	0.0272817	0.015973	kelch-like family member 11
ENSRNOG00000012671	Gan	307893	0.964587	0.500326	13.2713	0.00127606	0.0272817	0.015973	gigaxonin
ENSRNOG00000016334	Ptbp3	83515	0.755061	3.75655	13.3363	0.0012786	0.0272924	0.0159792	polypyrimidine tract binding protein 3
ENSRNOG00000002175	Clock	60447	0.322164	5.91209	13.2474	0.00128657	0.0273698	0.0160245	clock circadian regulator
ENSRNOG00000002750	NA	NA	0.669871	3.674	13.2652	0.00128447	0.0273698	0.0160245	NA
ENSRNOG00000001456	Nup153	25281	0.40392	4.85422	13.2388	0.00129039	0.0273698	0.0160245	nucleoporin 153
ENSRNOG00000011857	Mtpn	79215	0.373824	5.8662	13.2341	0.00129245	0.0273701	0.0160247	myotrophin
ENSRNOG00000004696	Arhgap5	299012	0.516415	4.68106	13.2151	0.00130094	0.0274631	0.0160792	Rho GTPase activating protein 5
ENSRNOG00000016419	Pdlim5	64353	0.431386	3.7433	13.206	0.00130501	0.0274722	0.0160845	PDZ and LIM domain 5
ENSRNOG00000027711	Usp32	303394	0.365565	5.0584	13.1627	0.00132461	0.0278314	0.0162948	ubiquitin specific peptidase 32
ENSRNOG00000017879	Gab1	361388	0.514266	2.50752	13.1465	0.00133205	0.0279369	0.0163566	GRB2-associated binding protein 1
ENSRNOG00000012470	Zc3h12c	315658	0.840865	1.16207	13.1338	0.00133788	0.0279786	0.016381	zinc finger CCCH type containing 12C
ENSRNOG00000004068	Ncoa1	313929	0.317005	4.98731	13.1286	0.00134027	0.027985	0.0163848	nuclear receptor coactivator 1
ENSRNOG00000057754	Tcf12	25720	0.519509	3.58511	13.0794	0.00136323	0.028332	0.0165879	transcription factor 12
ENSRNOG00000002112	Zfp644	305127	0.340424	3.93977	13.0735	0.00136604	0.0283465	0.0165964	zinc finger protein 644
ENSRNOG00000021931	Uba6	305268	0.423435	4.07177	13.0366	0.00138355	0.0286211	0.0167572	ubiquitin-like modifier activating enzyme 6
ENSRNOG00000015971	Slc12a2	83629	0.439401	3.73832	13.025	0.00138913	0.0286923	0.0167988	solute carrier family 12 member 2
ENSRNOG00000008067	Rcor1	102554884	0.794688	1.13353	13.0184	0.0013923	0.0287134	0.0168112	REST corepressor 1
ENSRNOG00000000151	Ldlrap1	500564	0.507016	2.69384	12.9914	0.00140539	0.0289389	0.0169433	low density lipoprotein receptor adaptor protein 1
ENSRNOG00000017120	Abhd2	293050	0.905645	7.91089	13.1183	0.00140811	0.0289505	0.01695	abhydrolase domain containing 2
ENSRNOG00000038766	Atxn1l	307970	0.979193	3.28628	13.0915	0.00142262	0.0291148	0.0170462	ataxin 1-like
ENSRNOG00000014997	Igf2r	25151	0.270794	5.61866	12.8936	0.00145387	0.0292788	0.0171422	insulin-like growth factor 2 receptor
ENSRNOG00000001465	NA	NA	0.610659	2.93848	12.8997	0.00145082	0.0292788	0.0171422	NA
ENSRNOG00000016229	Gltscr1l	301235	0.403439	2.67161	12.8953	0.00145305	0.0292788	0.0171422	GLTSCR1-like
ENSRNOG00000018372	Cul9	316228	0.315978	3.76968	12.8975	0.00145192	0.0292788	0.0171422	cullin 9
ENSRNOG00000058398	NA	NA	1.89705	-0.795466	12.9095	0.00144589	0.0292788	0.0171422	NA
ENSRNOG00000004423	Zfp238	64619	0.41619	4.02959	12.8546	0.00147374	0.0295298	0.0172892	zinc finger protein 238
ENSRNOG00000019639	Pgpep1	290648	0.62259	5.50034	12.9085	0.00147228	0.0295298	0.0172892	pyroglutamyl-peptidase I
ENSRNOG00000001098	Pds5b	304218	0.264333	4.50954	12.8421	0.00148016	0.02957	0.0173128	PDS5 cohesin associated factor B
ENSRNOG00000053086	NA	NA	0.298637	10.8845	12.8271	0.00148791	0.0296078	0.0173349	NA
ENSRNOG00000008271	Fam91a1	689997	0.249742	6.83576	12.8256	0.00148867	0.0296078	0.0173349	family with sequence similarity 91, member A1
ENSRNOG00000009470	Flnb	306204	0.678597	4.81664	12.9089	0.00148843	0.0296078	0.0173349	filamin B
ENSRNOG00000000161	Chm	24942	0.572601	2.94808	12.8194	0.00149191	0.0296283	0.0173469	CHM, Rab escort protein 1
ENSRNOG00000042536	Pde4d	24627	0.668456	2.27786	12.7901	0.00150723	0.029823	0.0174609	phosphodiesterase 4D
ENSRNOG00000049378	NA	NA	0.566425	4.27508	12.7726	0.00151687	0.0299024	0.0175073	NA
ENSRNOG00000033169	Cpeb4	303010	0.687302	4.55166	12.8476	0.00151968	0.0299138	0.017514	cytoplasmic polyadenylation element binding protein 4
ENSRNOG00000053205	Gabpa	363735	0.363361	4.69291	12.7387	0.00153449	0.0301168	0.0176329	GA binding protein transcription factor, alpha subunit
ENSRNOG00000015288	Dip2c	307067	0.361888	3.49955	12.7301	0.0015391	0.0301633	0.0176601	disco-interacting protein 2 homolog C
ENSRNOG00000020161	Zbtb7a	117107	0.380174	4.33659	12.7258	0.00154143	0.0301647	0.0176609	zinc finger and BTB domain containing 7a
ENSRNOG00000023383	Ddx3x	317335	0.427107	7.75317	12.696	0.00155755	0.0303915	0.0177937	DEAD-box helicase 3, X-linked
ENSRNOG00000012175	Nfatc2	311658	0.895958	-0.0170965	12.661	0.00157673	0.0305931	0.0179117	nuclear factor of activated T-cells 2
ENSRNOG00000003694	Prox1	305066	0.561722	6.53458	12.6613	0.00157701	0.0305931	0.0179117	prospero homeobox 1
ENSRNOG00000053285	Mllt6	303504	0.429004	2.99884	12.6663	0.00157383	0.0305931	0.0179117	MLLT6, PHD finger domain containing
ENSRNOG00000053550	Itga1	25118	0.670257	3.57823	12.6396	0.00159657	0.0306712	0.0179575	integrin subunit alpha 1
ENSRNOG00000048969	Nom1	682058	0.362084	4.38726	12.6221	0.00159838	0.0306712	0.0179575	nucleolar protein with MIF4G domain 1
ENSRNOG00000010396	Eya3	313027	0.341359	4.38503	12.6429	0.00158678	0.0306712	0.0179575	EYA transcriptional coactivator and phosphatase 3
ENSRNOG00000004339	Yy1	24919	0.303661	4.50936	12.6436	0.00158636	0.0306712	0.0179575	YY1 transcription factor
ENSRNOG00000017151	Rnf214	363056	0.489087	2.60925	12.6118	0.00160413	0.0306712	0.0179575	ring finger protein 214
ENSRNOG00000027728	Ibtk	315858	0.300531	6.54257	12.6236	0.00159753	0.0306712	0.0179575	inhibitor of Bruton tyrosine kinase
ENSRNOG00000009145	Klf12	306110	0.812053	3.66553	12.6962	0.00160762	0.0306712	0.0179575	Kruppel-like factor 12
ENSRNOG00000001793	Heg1	689710	0.644577	3.19387	12.6041	0.00160849	0.0306712	0.0179575	heart development protein with EGF-like domains 1
ENSRNOG00000000823	Gcc2	309798	0.332221	5.04387	12.5964	0.00161286	0.0307108	0.0179807	GRIP and coiled-coil domain containing 2
ENSRNOG00000004744	Fam84b	315019	0.799923	3.00695	12.6202	0.00161577	0.0307226	0.0179875	family with sequence similarity 84, member B
ENSRNOG00000036964	Ralgapa2	296211	0.61681	3.10997	12.5795	0.00162241	0.0307802	0.0180213	Ral GTPase activating protein catalytic alpha subunit 2
ENSRNOG00000016212	Ankfy1	303292	0.283246	5.3355	12.5778	0.0016234	0.0307802	0.0180213	ankyrin repeat and FYVE domain containing 1
ENSRNOG00000015911	Lrp5	293649	0.487301	7.15712	12.5703	0.00162769	0.0308181	0.0180435	LDL receptor related protein 5
ENSRNOG00000001738	Eif4g1	287986	0.747615	2.19932	12.5537	0.00163718	0.0309105	0.0180976	eukaryotic translation initiation factor 4 gamma, 1
ENSRNOG00000025155	Lmtk2	304286	0.258008	5.85309	12.5553	0.00163626	0.0309105	0.0180976	lemur tyrosine kinase 2
ENSRNOG00000019948	Phf20	311575	0.457537	3.06791	12.5382	0.0016461	0.0309825	0.0181397	PHD finger protein 20
ENSRNOG00000013305	Atp2c1	170699	0.286677	5.98496	12.5319	0.00164975	0.0309825	0.0181397	ATPase secretory pathway Ca2+ transporting 1
ENSRNOG00000004395	Fbxw11	303024	0.266835	5.88	12.5376	0.00164645	0.0309825	0.0181397	F-box and WD repeat domain containing 11
ENSRNOG00000051948	Hcfc1	363519	0.756137	2.75852	12.521	0.0016561	0.0310389	0.0181727	host cell factor C1
ENSRNOG00000018668	Glg1	29476	0.297037	5.47338	12.518	0.00165788	0.0310389	0.0181727	golgi glycoprotein 1
ENSRNOG00000056716	Zbtb20	288105	0.801294	2.06855	12.5115	0.00166167	0.0310415	0.0181742	zinc finger and BTB domain containing 20
ENSRNOG00000047598	NA	NA	0.584815	3.70245	12.489	0.00167487	0.0310965	0.0182065	NA
ENSRNOG00000057378	Clec16a	287044	0.583464	2.56633	12.4915	0.00167339	0.0310965	0.0182065	C-type lectin domain family 16, member A
ENSRNOG00000058123	NA	NA	1.80267	-0.126984	12.4885	0.00168534	0.0311184	0.0182193	NA
ENSRNOG00000055631	Zfp280d	315798	0.326915	3.64143	12.4643	0.00168949	0.0311521	0.018239	zinc finger protein 280D
ENSRNOG00000015734	Ube3a	361585	0.375377	4.19902	12.4381	0.00170513	0.0313062	0.0183292	ubiquitin protein ligase E3A
ENSRNOG00000020640	Zbtb7b	295248	0.368014	5.99264	12.4347	0.00170718	0.0313062	0.0183292	zinc finger and BTB domain containing 7B
ENSRNOG00000047219	Ube3b	687633	0.412951	3.84097	12.4363	0.00170624	0.0313062	0.0183292	ubiquitin protein ligase E3B
ENSRNOG00000025496	Usp7	360471	0.245749	6.21026	12.3886	0.00173519	0.0317065	0.0185636	ubiquitin specific peptidase 7
ENSRNOG00000005434	Sptbn1	305614	0.398829	6.7794	12.3734	0.00174454	0.0317739	0.0186031	spectrin, beta, non-erythrocytic 1
ENSRNOG00000006839	Arl5a	117050	0.381284	5.55019	12.3428	0.0017635	0.0320755	0.0187797	ADP-ribosylation factor like GTPase 5A
ENSRNOG00000052840	Tanc2	303599	0.682864	1.63244	12.3196	0.00177801	0.0322957	0.0189086	tetratricopeptide repeat, ankyrin repeat and coiled-coil containing 2
ENSRNOG00000002991	Srr	303306	0.254998	5.71314	12.2828	0.00180134	0.0325247	0.0190427	serine racemase
ENSRNOG00000017001	Zfp652	497984	0.43966	2.88593	12.2768	0.00180518	0.0325247	0.0190427	zinc finger protein 652
ENSRNOG00000029744	Ces2j	685645	1.48278	2.26943	12.4641	0.00180361	0.0325247	0.0190427	carboxylesterase 2J
ENSRNOG00000028501	Zc3h18	292067	0.273584	5.08203	12.2811	0.00180245	0.0325247	0.0190427	zinc finger CCCH-type containing 18
ENSRNOG00000021240	Atrn	83526	0.332801	8.67985	12.2579	0.0018173	0.0325665	0.0190672	attractin
ENSRNOG00000010299	Eps15	313474	0.369912	4.16643	12.2543	0.00181964	0.0325665	0.0190672	epidermal growth factor receptor pathway substrate 15
ENSRNOG00000056128	NA	NA	0.563353	1.41662	12.2671	0.0018114	0.0325665	0.0190672	NA
ENSRNOG00000003590	Tom1l2	360537	0.549257	3.00869	12.2496	0.00182268	0.0325774	0.0190735	target of myb1 like 2 membrane trafficking protein
ENSRNOG00000022196	Bmpr2	140590	0.532092	3.38744	12.2452	0.00182549	0.0325842	0.0190775	bone morphogenetic protein receptor type 2
ENSRNOG00000004505	Nfic	29228	0.690758	4.87123	12.3272	0.0018306	0.0326227	0.0191	nuclear factor I/C
ENSRNOG00000015269	Atf7	315333	0.761024	2.04296	12.2344	0.00183252	0.0326227	0.0191	activating transcription factor 7
ENSRNOG00000054172	Ctnnb1	84353	0.34465	6.57498	12.2272	0.00183721	0.0326628	0.0191235	catenin beta 1
ENSRNOG00000027623	LOC680039	680039	0.352395	5.19897	12.2228	0.00184008	0.0326706	0.0191281	hypothetical protein LOC680039
ENSRNOG00000017146	Nfatc1	100361818	0.362108	2.92812	12.2132	0.00184636	0.0326919	0.0191405	nuclear factor of activated T-cells 1
ENSRNOG00000006178	Dync1h1	29489	0.785687	4.70253	12.319	0.00186596	0.0327827	0.0191937	dynein cytoplasmic 1 heavy chain 1
ENSRNOG00000011341	Rictor	310131	0.741549	2.30938	12.147	0.00189034	0.0330771	0.0193661	RPTOR independent companion of MTOR, complex 2
ENSRNOG00000009605	Tfe3	317376	0.362727	3.59455	12.1447	0.00189185	0.0330771	0.0193661	transcription factor binding to IGHM enhancer 3
ENSRNOG00000002935	Ankrd40	690586	0.294004	4.33176	12.1436	0.00189259	0.0330771	0.0193661	ankyrin repeat domain 40
ENSRNOG00000011627	Zfr	365703	0.364966	5.59246	12.1062	0.00191796	0.0333719	0.0195387	zinc finger RNA binding protein
ENSRNOG00000014089	Map3k2	171492	0.741629	1.55364	12.1105	0.00191505	0.0333719	0.0195387	mitogen activated protein kinase kinase kinase 2
ENSRNOG00000061543	Ap2b1	140670	0.496409	2.59997	12.0969	0.00192436	0.0334146	0.0195637	adaptor-related protein complex 2, beta 1 subunit
ENSRNOG00000017925	Gapvd1	311880	0.316791	4.69713	12.0847	0.0019327	0.0334733	0.019598	GTPase activating protein and VPS9 domains 1
ENSRNOG00000006785	Dcaf8	364050	0.320822	5.65715	12.0398	0.00196391	0.0339692	0.0198884	DDB1 and CUL4 associated factor 8
ENSRNOG00000001227	Adarb1	25367	0.385564	2.62153	12.0267	0.00197318	0.0340857	0.0199566	adenosine deaminase, RNA-specific, B1
ENSRNOG00000016351	Frrs1	310810	0.304016	4.81233	12.0216	0.00197675	0.0340904	0.0199594	ferric-chelate reductase 1
ENSRNOG00000010915	Ermp1	373544	0.449963	4.5614	12.0105	0.00198462	0.0341074	0.0199693	endoplasmic reticulum metallopeptidase 1
ENSRNOG00000027849	Wipf2	360620	0.597739	1.58631	11.985	0.00200277	0.0342875	0.0200748	WAS/WASL interacting protein family, member 2
ENSRNOG00000004555	Sec14l3	64543	0.551983	6.75951	11.957	0.00202345	0.034476	0.0201851	SEC14-like lipid binding 3
ENSRNOG00000014460	NA	NA	0.402426	3.13265	11.9519	0.00202664	0.034476	0.0201851	NA
ENSRNOG00000003281	Mcm9	499437	0.392016	2.97073	11.9653	0.00201697	0.034476	0.0201851	minichromosome maintenance 9 homologous recombination repair factor
ENSRNOG00000009402	Rabgap1	311911	0.226381	4.92279	11.9482	0.00202936	0.0344785	0.0201866	RAB GTPase activating protein 1
ENSRNOG00000012524	Zfp91	246282	0.258115	6.33301	11.9405	0.00203495	0.0345063	0.0202029	zinc finger protein 91
ENSRNOG00000002248	Fryl	364144	0.374583	3.98419	11.9185	0.00205104	0.0346711	0.0202994	FRY like transcription coactivator
ENSRNOG00000005564	Ubn2	312248	0.66915	2.15296	11.9006	0.00206425	0.0348504	0.0204043	ubinuclein 2
ENSRNOG00000000999	Smurf1	690516	0.291796	3.68591	11.8909	0.00207143	0.0348838	0.0204239	SMAD specific E3 ubiquitin protein ligase 1
ENSRNOG00000019476	Agap1	316611	0.404516	3.18529	11.8657	0.00209024	0.0350246	0.0205063	ArfGAP with GTPase domain, ankyrin repeat and PH domain 1
ENSRNOG00000053881	Baz2a	304601	0.47079	3.80606	11.8185	0.00212603	0.0352839	0.0206581	bromodomain adjacent to zinc finger domain, 2A
ENSRNOG00000009819	Vezf1	287615	0.266466	4.05214	11.8219	0.0021234	0.0352839	0.0206581	vascular endothelial zinc finger 1
ENSRNOG00000061862	Zbtb10	80338	0.572288	1.05048	11.801	0.0021394	0.0353603	0.0207029	zinc finger and BTB domain containing 10
ENSRNOG00000006338	Lrp6	312781	0.501478	5.43002	11.7803	0.00215542	0.0355392	0.0208076	LDL receptor related protein 6
ENSRNOG00000000593	Rev3l	309812	0.444232	4.02404	11.7716	0.00216218	0.0355632	0.0208216	REV3 like, DNA directed polymerase zeta catalytic subunit
ENSRNOG00000001424	Cux1	116639	0.676546	0.694645	11.7582	0.00217268	0.0356921	0.0208971	cut-like homeobox 1
ENSRNOG00000004310	Caskin2	303678	0.355319	4.12638	11.7216	0.00220149	0.036077	0.0211225	cask-interacting protein 2
ENSRNOG00000030124	Ptpn11	25622	0.250669	6.31726	11.6676	0.00224489	0.0366093	0.0214341	protein tyrosine phosphatase, non-receptor type 11
ENSRNOG00000029885	Stag2	313304	0.333278	5.97811	11.6447	0.0022635	0.0367339	0.0215071	stromal antigen 2
ENSRNOG00000007459	Pcnx1	314288	0.438737	6.11335	11.6465	0.00226205	0.0367339	0.0215071	pecanex homolog 1 (Drosophila)
ENSRNOG00000008012	Abcb1b	24646	0.422228	7.61213	11.6202	0.00228368	0.0369749	0.0216482	ATP-binding cassette, subfamily B (MDR/TAP), member 1B
ENSRNOG00000059491	Fgd4	246174	0.762192	3.45111	11.6779	0.00228684	0.0369784	0.0216502	FYVE, RhoGEF and PH domain containing 4
ENSRNOG00000001971	Bbx	303970	0.818987	0.278221	11.5907	0.0023082	0.0371892	0.0217737	BBX, HMG-box containing
ENSRNOG00000021384	Ankrd44	301415	0.803163	2.39767	11.549	0.00234341	0.037531	0.0219738	ankyrin repeat domain 44
ENSRNOG00000027654	Appbp2	303396	0.240403	5.04006	11.5513	0.00234145	0.037531	0.0219738	amyloid beta precursor protein binding protein 2
ENSRNOG00000009275	Kpnb1	24917	0.189425	6.89481	11.5499	0.00234259	0.037531	0.0219738	karyopherin subunit beta 1
ENSRNOG00000001804	NA	NA	0.709718	3.98039	11.6056	0.00235408	0.037612	0.0220212	NA
ENSRNOG00000022938	Ap4e1	311404	0.569262	1.68346	11.5397	0.00235131	0.037612	0.0220212	adaptor-related protein complex 4, epsilon 1 subunit
ENSRNOG00000021681	Eea1	314764	0.457025	3.62252	11.5181	0.0023698	0.0376391	0.022037	early endosome antigen 1
ENSRNOG00000005278	Trhde	366894	0.465934	3.08363	11.5235	0.00236514	0.0376391	0.022037	thyrotropin-releasing hormone degrading enzyme
ENSRNOG00000006336	Fyco1	301085	0.309166	5.78898	11.5294	0.00236012	0.0376391	0.022037	FYVE and coiled-coil domain containing 1
ENSRNOG00000013178	Cmip	292051	0.637715	4.19279	11.5689	0.00236223	0.0376391	0.022037	c-Maf-inducing protein
ENSRNOG00000011213	Blm	308755	0.772856	0.284409	11.4891	0.00239495	0.0377525	0.0221034	Bloom syndrome RecQ like helicase
ENSRNOG00000005506	Arhgef5	140898	0.463049	3.83065	11.4959	0.00238902	0.0377525	0.0221034	Rho guanine nucleotide exchange factor 5
ENSRNOG00000005957	Slc4a7	117955	0.701105	1.47098	11.4871	0.00239667	0.0377525	0.0221034	solute carrier family 4 member 7
ENSRNOG00000022712	Bend7	361275	0.565753	0.923987	11.494	0.00239067	0.0377525	0.0221034	BEN domain containing 7
ENSRNOG00000009195	Tnks1bp1	295707	0.27465	5.88736	11.474	0.00240806	0.0377544	0.0221046	tankyrase 1 binding protein 1
ENSRNOG00000033316	Foxo4	302415	0.311948	4.10425	11.4742	0.00240793	0.0377544	0.0221046	forkhead box O4
ENSRNOG00000052395	NA	NA	0.696615	0.819716	11.4812	0.00240184	0.0377544	0.0221046	NA
ENSRNOG00000023492	Greb1l	498819	0.717456	0.973208	11.4642	0.0024167	0.0378014	0.0221321	growth regulation by estrogen in breast cancer 1 like
ENSRNOG00000021614	Kmt2e	311968	0.383145	5.14772	11.4572	0.00242285	0.0378094	0.0221368	lysine methyltransferase 2E
ENSRNOG00000007472	Setd5	297514	0.276336	4.89273	11.4576	0.00242253	0.0378094	0.0221368	SET domain containing 5
ENSRNOG00000057384	Nfatc2ip	308983	0.618883	0.937075	11.4504	0.00242885	0.0378307	0.0221492	nuclear factor of activated T-cells 2 interacting protein
ENSRNOG00000027906	Ankrd11	365023	0.328817	5.80874	11.4102	0.00246468	0.038284	0.0224146	ankyrin repeat domain 11
ENSRNOG00000023579	Tet2	310859	0.565356	2.92194	11.397	0.00247655	0.0384237	0.0224965	tet methylcytosine dioxygenase 2
ENSRNOG00000002376	Clasp1	304740	0.596495	3.05807	11.34	0.00252869	0.0388393	0.0227398	cytoplasmic linker associated protein 1
ENSRNOG00000002407	Pdxdc1	304721	0.551822	3.61999	11.34	0.00252867	0.0388393	0.0227398	pyridoxal-dependent decarboxylase domain containing 1
ENSRNOG00000004291	Cltc	54241	0.236958	7.98117	11.3392	0.00252941	0.0388393	0.0227398	clathrin heavy chain
ENSRNOG00000002341	Trim25	494338	0.618749	5.1868	11.423	0.00250996	0.0388393	0.0227398	tripartite motif-containing 25
ENSRNOG00000016629	Zcchc6	501515	0.382976	6.83982	11.3542	0.00251559	0.0388393	0.0227398	zinc finger CCHC-type containing 6
ENSRNOG00000025406	Iqgap2	100360623	0.530623	7.67086	11.3263	0.00254134	0.0389333	0.0227948	IQ motif containing GTPase activating protein 2
ENSRNOG00000061845	Cttnbp2	282587	0.692667	1.7483	11.2924	0.00257307	0.0392178	0.0229614	cortactin binding protein 2
ENSRNOG00000011063	Dennd1b	289051	0.751374	2.20334	11.2536	0.00260984	0.0394864	0.0231186	DENN domain containing 1B
ENSRNOG00000003434	Trove2	304833	0.859577	1.38387	11.2434	0.00261964	0.0395448	0.0231528	TROVE domain family, member 2
ENSRNOG00000003578	Fem1c	302288	0.284323	4.2589	11.2358	0.00262694	0.0395448	0.0231528	fem-1 homolog C
ENSRNOG00000024578	Ttyh2	287803	0.479055	5.95851	11.2287	0.00263384	0.0395492	0.0231554	tweety family member 2
ENSRNOG00000050425	RGD1561777	499463	0.368923	2.96901	11.2278	0.00263465	0.0395492	0.0231554	similar to Na+ dependent glucose transporter 1
ENSRNOG00000059880	Rubcn	303885	0.475572	3.10578	11.2128	0.0026492	0.0397232	0.0232573	RUN and cysteine rich domain containing beclin 1 interacting protein
ENSRNOG00000029910	Golga4	501069	0.257059	6.26496	11.1986	0.00266304	0.0398415	0.0233265	golgin A4
ENSRNOG00000032768	Stxbp4	303443	0.688307	1.6832	11.1751	0.00268614	0.0400976	0.0234765	syntaxin binding protein 4
ENSRNOG00000006987	Tmem263	362857	0.554956	2.85772	11.1324	0.0027286	0.0403924	0.0236491	transmembrane protein 263
ENSRNOG00000053932	Ddx6	500988	0.639618	1.60415	11.1323	0.00272869	0.0403924	0.0236491	DEAD-box helicase 6
ENSRNOG00000011330	Ces2a	246252	1.39156	4.42712	11.3845	0.00273145	0.0403924	0.0236491	carboxylesterase 2A
ENSRNOG00000055446	Amfr	361367	0.336687	7.51152	11.1418	0.00271922	0.0403924	0.0236491	autocrine motility factor receptor
ENSRNOG00000048061	Brcc3	316794	0.304553	4.9898	11.1201	0.00274099	0.0404658	0.023692	BRCA1/BRCA2-containing complex, subunit 3
ENSRNOG00000023753	Afdn	26955	0.550381	4.63031	11.1277	0.0027534	0.0405478	0.0237401	afadin, adherens junction formation factor
ENSRNOG00000022249	Mllt10	361285	0.37206	3.78518	11.1057	0.00275562	0.0405478	0.0237401	myeloid/lymphoid or mixed-lineage leukemia; translocated to, 10
ENSRNOG00000010233	Cald1	25687	0.305893	8.45817	11.092	0.00276954	0.0407079	0.0238338	caldesmon 1
ENSRNOG00000002862	Clcn5	25749	0.906495	0.525484	11.0804	0.00278141	0.0407979	0.0238865	chloride voltage-gated channel 5
ENSRNOG00000014834	Epc1	100362678	0.362451	3.32294	11.08	0.00278174	0.0407979	0.0238865	enhancer of polycomb homolog 1
ENSRNOG00000037562	Zbtb42	691556	0.53538	2.85555	11.0541	0.00280844	0.0410014	0.0240056	zinc finger and BTB domain containing 42
ENSRNOG00000002171	NA	NA	0.743006	3.14698	11.0757	0.00281993	0.0410437	0.0240304	NA
ENSRNOG00000027447	Stam2	311030	0.486475	3.20372	11.0339	0.00282945	0.0411358	0.0240843	signal transducing adaptor molecule 2
ENSRNOG00000018123	Ccny	361261	0.247348	4.92658	11.0282	0.00283547	0.0411358	0.0240843	cyclin Y
ENSRNOG00000032391	Esyt2	299488	0.398706	3.69484	11.0149	0.00284937	0.0412482	0.0241501	extended synaptotagmin 2
ENSRNOG00000005606	Med1	497991	0.440944	3.94825	10.9802	0.0028862	0.0415124	0.0243048	mediator complex subunit 1
ENSRNOG00000053680	Kansl1	360642	0.481943	3.71862	10.9895	0.00287627	0.0415124	0.0243048	KAT8 regulatory NSL complex subunit 1
ENSRNOG00000019957	Lrig2	310753	0.444779	3.25661	10.9744	0.00289245	0.0415429	0.0243227	leucine-rich repeats and immunoglobulin-like domains 2
ENSRNOG00000039717	Ipo11	310056	0.554021	2.06426	10.9637	0.00290387	0.0415881	0.0243491	importin 11
ENSRNOG00000001484	Gatsl2	304410	0.961231	-0.382518	10.9584	0.00290955	0.0416249	0.0243707	GATS protein-like 2
ENSRNOG00000016704	Pcyox1	246302	0.355028	5.22334	10.9472	0.00292168	0.041665	0.0243941	prenylcysteine oxidase 1
ENSRNOG00000010037	Epb41	313052	0.504288	4.48085	10.9515	0.00291697	0.041665	0.0243941	erythrocyte membrane protein band 4.1
ENSRNOG00000028362	NA	NA	1.03013	-0.407241	10.9487	0.00292006	0.041665	0.0243941	NA
ENSRNOG00000015894	Dock8	499337	0.323995	5.02791	10.9162	0.00295542	0.0416731	0.0243989	dedicator of cytokinesis 8
ENSRNOG00000055451	Gcnt4	310011	1.09304	0.927417	10.9135	0.00295841	0.0416731	0.0243989	glucosaminyl (N-acetyl) transferase 4, core 2
ENSRNOG00000034025	Ptprj	29645	0.31055	6.51054	10.9332	0.00293685	0.0416731	0.0243989	protein tyrosine phosphatase, receptor type, J
ENSRNOG00000005542	Apob	54225	0.352684	12.5763	10.9292	0.00294115	0.0416731	0.0243989	apolipoprotein B
ENSRNOG00000002473	RGD1307830	304863	0.420726	2.95421	10.9264	0.00294426	0.0416731	0.0243989	similar to cDNA sequence BC003331
ENSRNOG00000002291	Brwd3	317213	0.684559	2.4761	10.8938	0.00298006	0.0418301	0.0244908	bromodomain and WD repeat domain containing 3
ENSRNOG00000057826	NA	NA	0.737685	1.7865	10.8891	0.0029853	0.0418597	0.0245082	NA
ENSRNOG00000009891	Pcf11	361605	0.276632	4.24473	10.8767	0.00299898	0.0419201	0.0245435	PCF11 cleavage and polyadenylation factor subunit
ENSRNOG00000005472	Sp4	25162	0.852472	0.0434328	10.8789	0.00299654	0.0419201	0.0245435	Sp4 transcription factor
ENSRNOG00000009161	Clasp2	114514	0.336004	3.88582	10.8696	0.00300694	0.0419875	0.024583	cytoplasmic linker associated protein 2
ENSRNOG00000021265	Cds2	114101	0.558702	2.95624	10.8586	0.00301926	0.042011	0.0245967	CDP-diacylglycerol synthase 2
ENSRNOG00000006412	Zhx1	171159	0.227329	5.09572	10.8648	0.00301224	0.042011	0.0245967	zinc fingers and homeoboxes 1
ENSRNOG00000004305	Abl2	304883	0.933665	1.04108	10.8574	0.00302053	0.042011	0.0245967	ABL proto-oncogene 2, non-receptor tyrosine kinase
ENSRNOG00000002755	Pafah1b1	83572	0.224746	7.00979	10.8569	0.00302116	0.042011	0.0245967	platelet-activating factor acetylhydrolase 1b, regulatory subunit 1
ENSRNOG00000014443	Pde5a	171115	0.875946	0.307221	10.847	0.00303232	0.0421226	0.0246621	phosphodiesterase 5A
ENSRNOG00000024039	Serinc5	170907	0.263705	5.68826	10.8417	0.00303827	0.0421614	0.0246848	serine incorporator 5
ENSRNOG00000014744	Pacs2	691631	0.335941	3.67381	10.8333	0.0030478	0.0421675	0.0246884	phosphofurin acidic cluster sorting protein 2
ENSRNOG00000005165	Smcr8	497918	0.50871	3.2183	10.833	0.00304814	0.0421675	0.0246884	Smith-Magenis syndrome chromosome region, candidate 8
ENSRNOG00000024671	Dmxl1	307429	0.429035	4.12259	10.8366	0.003044	0.0421675	0.0246884	Dmx-like 1
ENSRNOG00000020430	Wdr11	309016	0.215586	5.34951	10.8144	0.00306924	0.0423939	0.0248209	WD repeat domain 11
ENSRNOG00000046256	Ralgapa1	56785	0.426941	3.10197	10.803	0.00308232	0.042488	0.024876	Ral GTPase activating protein catalytic alpha subunit 1
ENSRNOG00000009207	Spata2	114210	0.44052	2.49327	10.7869	0.00310083	0.0425888	0.024935	spermatogenesis associated 2
ENSRNOG00000007054	Dhx33	287464	0.565829	3.36609	10.7565	0.0031361	0.0427897	0.0250527	DEAH-box helicase 33
ENSRNOG00000013581	Extl3	56819	0.492482	2.80484	10.752	0.00314138	0.0427949	0.0250557	exostosin-like glycosyltransferase 3
ENSRNOG00000025970	NA	NA	1.30109	-1.09658	10.7357	0.00316049	0.042968	0.025157	NA
ENSRNOG00000013281	Mib1	307594	0.749403	3.45579	10.7968	0.00315847	0.042968	0.025157	mindbomb E3 ubiquitin protein ligase 1
ENSRNOG00000022402	Luzp1	79428	0.284551	4.05628	10.7285	0.00316907	0.0430153	0.0251848	leucine zipper protein 1
ENSRNOG00000016976	Clcn7	29233	0.401997	4.08318	10.7273	0.00317047	0.0430153	0.0251848	chloride voltage-gated channel 7
ENSRNOG00000047628	Khsrp	171137	0.361128	4.30292	10.7096	0.00319141	0.043213	0.0253005	KH-type splicing regulatory protein
ENSRNOG00000016459	Eif3j	691947	0.262199	4.40402	10.7051	0.00319679	0.0432422	0.0253176	eukaryotic translation initiation factor 3, subunit J
ENSRNOG00000007400	Srebf2	300095	0.323801	5.13195	10.697	0.00320654	0.0433303	0.0253692	sterol regulatory element binding transcription factor 2
ENSRNOG00000024482	Tnrc18	304302	0.553568	4.85831	10.7224	0.00320993	0.0433325	0.0253704	trinucleotide repeat containing 18
ENSRNOG00000016848	Fzd4	64558	0.62125	6.15112	10.7105	0.0032609	0.0435743	0.025512	frizzled class receptor 4
ENSRNOG00000023453	Lrba	361975	0.307877	5.91595	10.6722	0.0032363	0.0435743	0.025512	LPS responsive beige-like anchor protein
ENSRNOG00000011470	Tsc1	60445	0.529455	2.87564	10.6595	0.00325177	0.0435743	0.025512	tuberous sclerosis 1
ENSRNOG00000030790	Ctnnd1	311163	0.25098	7.01508	10.6449	0.00326952	0.0435743	0.025512	catenin delta 1
ENSRNOG00000014836	Ralgapb	362257	0.252905	4.59969	10.6631	0.00324735	0.0435743	0.025512	Ral GTPase activating protein non-catalytic beta subunit
ENSRNOG00000003686	Tbl1x	302711	0.305039	5.81722	10.6465	0.00326766	0.0435743	0.025512	transducin (beta)-like 1 X-linked
ENSRNOG00000056721	Fancm	314172	0.553706	2.37965	10.6468	0.00326719	0.0435743	0.025512	Fanconi anemia, complementation group M
ENSRNOG00000008533	Ago2	59117	0.631278	1.29444	10.6622	0.00324852	0.0435743	0.025512	argonaute 2, RISC catalytic component
ENSRNOG00000013046	Tram2	100361830	0.792358	0.482194	10.6471	0.00326685	0.0435743	0.025512	translocation associated membrane protein 2
ENSRNOG00000016963	Trip12	316575	0.226582	7.15573	10.6445	0.00327011	0.0435743	0.025512	thyroid hormone receptor interactor 12
ENSRNOG00000013930	Rnf4	29274	0.382576	4.24189	10.6752	0.00323271	0.0435743	0.025512	ring finger protein 4
ENSRNOG00000003953	Rab3gap1	304759	0.302185	4.64813	10.6669	0.00324279	0.0435743	0.025512	RAB3 GTPase activating protein catalytic subunit 1
ENSRNOG00000001272	Mcm3ap	294339	0.303023	4.45666	10.6455	0.00326882	0.0435743	0.025512	minichromosome maintenance complex component 3 associated protein
ENSRNOG00000019730	Inppl1	65038	0.432243	3.23572	10.6283	0.00328995	0.0437498	0.0256148	inositol polyphosphate phosphatase-like 1
ENSRNOG00000016352	Cbfa2t2	296293	0.513296	2.30475	10.6231	0.00329633	0.0437498	0.0256148	CBFA2/RUNX1 translocation partner 2
ENSRNOG00000009836	Rbm26	306137	0.36904	4.25124	10.6238	0.00329542	0.0437498	0.0256148	RNA binding motif protein 26
ENSRNOG00000010859	Zyg11b	362559	0.794007	3.04089	10.6678	0.00329979	0.0437524	0.0256163	zyg-11 family member B, cell cycle regulator
ENSRNOG00000051680	Ccdc186	361773	0.469957	3.1938	10.6077	0.00331535	0.0437668	0.0256247	coiled-coil domain containing 186
ENSRNOG00000021420	Tirap	680127	0.794153	-0.0632494	10.6112	0.00331104	0.0437668	0.0256247	TIR domain containing adaptor protein
ENSRNOG00000001515	Zak	311743	0.621706	2.66981	10.598	0.00332749	0.0438164	0.0256537	sterile alpha motif and leucine zipper containing kinase AZK
ENSRNOG00000015813	Ubr2	363188	0.439583	5.92782	10.5908	0.00333647	0.0438914	0.0256977	ubiquitin protein ligase E3 component n-recognin 2
ENSRNOG00000017017	Zbtb43	311872	0.508875	2.49177	10.5866	0.00334175	0.0438946	0.0256996	zinc finger and BTB domain containing 43
ENSRNOG00000002735	Dhx9	304859	0.322422	5.88254	10.5854	0.00334326	0.0438946	0.0256996	DEAH-box helicase 9
ENSRNOG00000004420	Rad21	314949	0.187155	6.26091	10.5785	0.00335194	0.0439483	0.025731	RAD21 cohesin complex component
ENSRNOG00000020880	Klhl18	316012	0.535375	2.6431	10.5717	0.00336046	0.0439483	0.025731	kelch-like family member 18
ENSRNOG00000022395	Tnrc6c	303774	0.451142	3.4402	10.5737	0.00335795	0.0439483	0.025731	trinucleotide repeat containing 6C
ENSRNOG00000034007	Nr3c2	25672	0.70219	1.4118	10.5742	0.00335736	0.0439483	0.025731	nuclear receptor subfamily 3, group C, member 2
ENSRNOG00000005766	Tbc1d20	362237	0.2573	4.09334	10.5461	0.00339294	0.0440482	0.0257895	TBC1 domain family, member 20
ENSRNOG00000001662	Dyrk1a	25255	0.277906	4.41897	10.5449	0.00339439	0.0440482	0.0257895	dual specificity tyrosine phosphorylation regulated kinase 1A
ENSRNOG00000015133	Kmt2a	315606	0.671934	3.44039	10.5422	0.00343493	0.0443168	0.0259467	lysine methyltransferase 2A
ENSRNOG00000010084	Ythdf3	361920	0.479005	5.4667	10.506	0.00344518	0.0443904	0.0259898	YTH N(6)-methyladenosine RNA binding protein 3
ENSRNOG00000011284	Sgms2	310849	0.696016	2.74695	10.5038	0.00344725	0.0443904	0.0259898	sphingomyelin synthase 2
ENSRNOG00000001198	Fam222a	498193	0.89344	0.674347	10.4777	0.00348118	0.0446985	0.0261702	family with sequence similarity 222, member A
ENSRNOG00000020742	Pcnx3	309167	0.285091	4.96174	10.475	0.00348474	0.0447014	0.0261719	pecanex homolog 3 (Drosophila)
ENSRNOG00000036745	Gna13	303634	0.274894	5.09473	10.4303	0.00354398	0.045288	0.0265154	G protein subunit alpha 13
ENSRNOG00000002394	Tpr	304862	0.221962	5.58688	10.4193	0.00355866	0.0453459	0.0265493	translocated promoter region, nuclear basket protein
ENSRNOG00000009431	Tbc1d4	306117	0.613776	1.69841	10.424	0.0035524	0.0453459	0.0265493	TBC1 domain family, member 4
ENSRNOG00000011858	Unc5d	306534	1.05706	0.842558	10.4216	0.00355562	0.0453459	0.0265493	unc-5 netrin receptor D
ENSRNOG00000017997	Nek4	306252	0.290635	3.18847	10.4101	0.003571	0.0454167	0.0265907	NIMA-related kinase 4
ENSRNOG00000007345	Amot	300289	0.455779	2.67438	10.3997	0.00358505	0.0455032	0.0266414	angiomotin
ENSRNOG00000010155	Pcm1	81740	0.256009	4.86014	10.4019	0.00358204	0.0455032	0.0266414	pericentriolar material 1
ENSRNOG00000006000	Cdk12	192350	0.422724	4.33399	10.3923	0.00359507	0.045507	0.0266436	cyclin-dependent kinase 12
ENSRNOG00000011625	Tnks	290794	0.718622	2.95335	10.4086	0.00359412	0.045507	0.0266436	tankyrase
ENSRNOG00000038832	NA	NA	0.630358	5.09008	10.4382	0.0036238	0.045741	0.0267806	NA
ENSRNOG00000025669	Tmem104	303670	0.634961	2.37525	10.3573	0.00364289	0.0458956	0.0268711	transmembrane protein 104
ENSRNOG00000027151	Lrrc58	303919	0.735536	2.88968	10.3772	0.00364057	0.0458956	0.0268711	leucine rich repeat containing 58
ENSRNOG00000013798	Fnbp1l	310839	0.40237	3.99026	10.3525	0.00364954	0.0459362	0.0268949	formin binding protein 1-like
ENSRNOG00000061603	Asxl1	311553	0.350112	3.99018	10.3454	0.0036593	0.0460159	0.0269416	additional sex combs like 1, transcriptional regulator
ENSRNOG00000013884	Psd3	306380	0.573925	3.47602	10.3403	0.00366639	0.0460619	0.0269684	pleckstrin and Sec7 domain containing 3
ENSRNOG00000009152	Caprin1	362173	0.326914	7.11146	10.3267	0.00368527	0.0462557	0.0270819	cell cycle associated protein 1
ENSRNOG00000015439	Man2a1	25478	0.305726	7.74367	10.3048	0.00371604	0.0465904	0.0272779	mannosidase, alpha, class 2A, member 1
ENSRNOG00000002653	Kcnk2	170899	1.24507	0.182886	10.3013	0.00372098	0.0465904	0.0272779	potassium two pore domain channel subfamily K member 2
ENSRNOG00000015173	Mbtps1	89842	0.182514	5.88542	10.2978	0.00372584	0.0465904	0.0272779	membrane-bound transcription factor peptidase, site 1
ENSRNOG00000002294	Snx29	689142	0.608322	1.31438	10.2946	0.00373037	0.0466035	0.0272856	sorting nexin 29
ENSRNOG00000053560	NA	NA	0.525162	3.9459	10.2875	0.00374045	0.0466425	0.0273084	NA
ENSRNOG00000029235	Sfmbt2	307106	0.951786	0.0317102	10.2715	0.00376313	0.0467515	0.0273722	Scm-like with four mbt domains 2
ENSRNOG00000020915	Setd2	316013	0.273646	5.76698	10.2493	0.00379504	0.0470606	0.0275532	SET domain containing 2
ENSRNOG00000049484	NA	NA	0.384289	5.02998	10.2312	0.00382119	0.0472538	0.0276663	NA
ENSRNOG00000061367	Atp7a	24941	0.661277	1.63147	10.1954	0.00387346	0.047724	0.0279416	ATPase copper transporting alpha
ENSRNOG00000025554	Zfp445	301076	0.485294	3.25659	10.1906	0.00388045	0.0477662	0.0279663	zinc finger protein 445
ENSRNOG00000019892	Lrrfip1	367314	0.360036	4.77586	10.1881	0.00388416	0.047768	0.0279674	LRR binding FLII interacting protein 1
ENSRNOG00000018126	Abca1	313210	0.423424	6.76254	10.1656	0.00391764	0.0481357	0.0281826	ATP binding cassette subfamily A member 1
ENSRNOG00000021904	Tecpr2	314456	0.614715	2.94561	10.1555	0.00393272	0.0482325	0.0282393	tectonin beta-propeller repeat containing 2
ENSRNOG00000016207	Galnt1	79214	0.272216	5.64504	10.1573	0.00393004	0.0482325	0.0282393	polypeptide N-acetylgalactosaminyltransferase 1
ENSRNOG00000054901	Rif1	295602	0.483482	3.32621	10.1452	0.00394816	0.0482452	0.0282468	replication timing regulatory factor 1
ENSRNOG00000020689	Cpeb3	309510	0.848358	1.28148	10.091	0.00403051	0.0491172	0.0287573	cytoplasmic polyadenylation element binding protein 3
ENSRNOG00000011887	RGD1307929	303280	0.286695	6.59682	10.0916	0.00402959	0.0491172	0.0287573	similar to CG14967-PA
ENSRNOG00000000075	Mtf2	360905	0.371178	2.06238	10.077	0.00405218	0.0492917	0.0288595	metal response element binding transcription factor 2
ENSRNOG00000016224	Tldc1	307901	0.46792	1.75208	10.0771	0.00405201	0.0492917	0.0288595	TBC/LysM-associated domain containing 1
ENSRNOG00000011157	Jak1	84598	0.289172	7.56753	10.0596	0.0040791	0.0493069	0.0288683	Janus kinase 1
ENSRNOG00000013875	Fbxl17	316663	0.376858	4.33943	10.0732	0.00405795	0.0493069	0.0288683	F-box and leucine-rich repeat protein 17
ENSRNOG00000008354	Slc9a8	311651	0.501367	2.67796	10.0531	0.00408928	0.0493646	0.0289022	solute carrier family 9 member A8
ENSRNOG00000016585	Bmi1	307151	0.400886	3.53984	10.0477	0.00409765	0.0493965	0.0289208	BMI1 proto-oncogene, polycomb ring finger
ENSRNOG00000011945	Cyfip1	308666	0.244176	5.65839	10.0435	0.00410433	0.049432	0.0289416	cytoplasmic FMR1 interacting protein 1
ENSRNOG00000052934	Nol11	688885	0.342479	3.731	10.0386	0.00411191	0.0494352	0.0289435	nucleolar protein 11
ENSRNOG00000042879	Seh1l	307347	0.307405	4.25636	10.0263	0.00413138	0.0495802	0.0290284	SEH1-like (S. cerevisiae)
ENSRNOG00000014576	Dock3	315992	0.60732	2.77675	10.0173	0.00414559	0.0497063	0.0291022	dedicator of cyto-kinesis 3
ENSRNOG00000011969	Dock9	259237	0.355723	4.38331	10.0111	0.00415541	0.0497795	0.0291451	dedicator of cytokinesis 9
ENSRNOG00000049876	Prkar1a	25725	0.206174	5.87279	10.0042	0.00416639	0.0498665	0.029196	protein kinase cAMP-dependent type 1 regulatory subunit alpha
ENSRNOG00000024602	Plekha7	499249	0.496223	1.79286	9.99248	0.00418516	0.0499128	0.0292231	pleckstrin homology domain containing A7
ENSRNOG00000029223	Prss32	302970	1.61613	2.20292	10.1631	0.00418005	0.0499128	0.0292231	protease, serine, 32
ENSRNOG00000019143	Galnt2	292090	0.219122	6.28577	9.99263	0.00418491	0.0499128	0.0292231	polypeptide N-acetylgalactosaminyltransferase 2
ENSRNOG00000019062	NA	NA	0.428832	2.53733	9.97945	0.00420609	0.0501179	0.0293432	NA
ENSRNOG00000029043	Zfp84	308482	0.352775	3.42647	9.9722	0.00421778	0.0501235	0.0293465	zinc finger protein 84
ENSRNOG00000011339	Slk	54308	0.288321	4.20062	9.97444	0.00421416	0.0501235	0.0293465	STE20-like kinase
ENSRNOG00000056907	Nipbl	294787	0.244012	5.60557	9.96559	0.00422848	0.050183	0.0293813	NIPBL, cohesin loading factor
ENSRNOG00000019507	Hnrnpul2	309197	0.22872	5.9657	9.94411	0.00426344	0.0504838	0.0295574	heterogeneous nuclear ribonucleoprotein U-like 2
ENSRNOG00000007271	Map3k9	500690	0.570244	2.17363	9.92567	0.00429371	0.0506892	0.0296777	mitogen-activated protein kinase kinase kinase 9
ENSRNOG00000051592	NA	NA	0.286357	3.30669	9.87892	0.0043715	0.0512685	0.0300169	NA
ENSRNOG00000052116	Atp11b	361929	0.245942	4.50525	9.85175	0.0044174	0.051469	0.0301342	ATPase phospholipid transporting 11B (putative)
ENSRNOG00000013314	Avl9	312371	0.440601	1.90525	9.85475	0.00441232	0.051469	0.0301342	AVL9 cell migration associated
ENSRNOG00000049236	Myh9	100911597	1.15754	0.309545	9.85064	0.00441931	0.051469	0.0301342	myosin, heavy chain 9, non-muscle
ENSRNOG00000049768	Adcy9	302950	0.616177	3.0637	9.84569	0.00442772	0.0514775	0.0301392	adenylate cyclase 9
ENSRNOG00000019766	Exoc8	245709	0.45821	2.46722	9.846	0.00442719	0.0514775	0.0301392	exocyst complex component 8
ENSRNOG00000020804	Smarcc1	301020	0.328844	4.64637	9.83458	0.0044467	0.0516534	0.0302422	SWI/SNF related, matrix associated, actin dependent regulator of chromatin, subfamily c, member 1
ENSRNOG00000016562	Zfp24	360204	0.273468	3.10744	9.81437	0.00448144	0.051922	0.0303995	zinc finger protein 24
ENSRNOG00000013659	Tex2	303611	0.422384	6.57906	9.80929	0.00449023	0.0519407	0.0304104	testis expressed 2
ENSRNOG00000014891	Ptar1	286972	0.573897	0.877764	9.79889	0.00450826	0.052008	0.0304498	protein prenyltransferase alpha subunit repeat containing 1
ENSRNOG00000037483	Ep400	304569	0.24102	5.26352	9.80265	0.00450173	0.052008	0.0304498	E1A binding protein p400
ENSRNOG00000017525	Epha1	312279	0.23533	5.37225	9.79346	0.00451771	0.0520721	0.0304874	Eph receptor A1
ENSRNOG00000059224	NA	NA	0.487221	2.2042	9.78865	0.0045261	0.0521004	0.0305039	NA
ENSRNOG00000008788	Mpp5	314259	0.405056	3.75283	9.77281	0.00455384	0.0523087	0.0306259	membrane palmitoylated protein 5
ENSRNOG00000004831	Arid2	366980	0.494996	3.30787	9.77016	0.0045585	0.0523174	0.0306309	AT-rich interaction domain 2
ENSRNOG00000007486	Atg7	312647	0.274383	3.06178	9.75652	0.00458256	0.052414	0.0306875	autophagy related 7
ENSRNOG00000060946	Cask	29647	0.527365	2.32927	9.75665	0.00458234	0.052414	0.0306875	calcium/calmodulin dependent serine protein kinase
ENSRNOG00000005070	Spopl	296532	0.545373	2.36047	9.75409	0.00458687	0.0524186	0.0306902	speckle type BTB/POZ protein like
ENSRNOG00000061519	Asap2	362719	0.823329	2.53311	9.77093	0.0046032	0.0524818	0.0307272	ArfGAP with SH3 domain, ankyrin repeat and PH domain 2
ENSRNOG00000054080	Cgnl1	315795	0.214854	7.52256	9.74293	0.00460668	0.0524818	0.0307272	cingulin-like 1
ENSRNOG00000037227	Yes1	24884	0.411809	3.4125	9.7421	0.00460814	0.0524818	0.0307272	YES proto-oncogene 1, Src family tyrosine kinase
ENSRNOG00000011016	Slc7a2	64554	0.86571	6.65991	9.8802	0.00460585	0.0524818	0.0307272	solute carrier family 7 member 2
ENSRNOG00000025596	Ago4	298533	0.602673	1.44333	9.72429	0.00463997	0.0526663	0.0308352	argonaute 4, RISC catalytic component
ENSRNOG00000016620	Csnk1g1	64086	0.623779	0.555415	9.7215	0.00464498	0.0526784	0.0308423	casein kinase 1, gamma 1
ENSRNOG00000016617	Wwtr1	295062	0.450797	1.9877	9.71558	0.00465562	0.0526869	0.0308473	WW domain containing transcription regulator 1
ENSRNOG00000018698	Wac	307029	0.410751	4.18514	9.70509	0.00467456	0.0528351	0.0309341	WW domain containing adaptor with coiled-coil
ENSRNOG00000045920	Mcu	294560	0.270043	3.8027	9.68327	0.0047142	0.0531935	0.0311439	mitochondrial calcium uniporter
ENSRNOG00000009675	Cdc42bpb	113960	0.276064	5.78318	9.67342	0.0047322	0.0532174	0.0311579	CDC42 binding protein kinase beta
ENSRNOG00000006331	Elovl5	171400	0.579296	7.80787	9.68406	0.00473014	0.0532174	0.0311579	ELOVL fatty acid elongase 5
ENSRNOG00000029449	Ror1	362550	0.579757	3.38258	9.66745	0.00474408	0.0533062	0.0312099	receptor tyrosine kinase-like orphan receptor 1
ENSRNOG00000011077	Tjp1	292994	0.341227	5.64856	9.66207	0.00475305	0.0533623	0.0312428	tight junction protein 1
ENSRNOG00000020857	Ppfia1	293645	0.33232	3.76792	9.64806	0.00477893	0.0534819	0.0313128	PTPRF interacting protein alpha 1
ENSRNOG00000050343	NA	NA	0.570689	2.01858	9.64833	0.00477843	0.0534819	0.0313128	NA
ENSRNOG00000046327	Rbpj	679028	0.439743	3.38237	9.64051	0.00479294	0.0535159	0.0313326	recombination signal binding protein for immunoglobulin kappa J region
ENSRNOG00000015448	Fam69c	498891	2.58198	-1.54185	9.64575	0.00478971	0.0535159	0.0313326	family with sequence similarity 69, member C
ENSRNOG00000031495	Tmem170b	361230	0.795164	-0.183716	9.63464	0.00480386	0.0535738	0.0313666	transmembrane protein 170B
ENSRNOG00000042679	NA	NA	0.642528	2.36436	9.62966	0.00481315	0.0536328	0.0314011	NA
ENSRNOG00000043102	Bahcc1	360674	0.550625	1.96986	9.62526	0.00482136	0.0536797	0.0314286	BAH domain and coiled-coil containing 1
ENSRNOG00000021024	Pi4kb	81747	0.272686	5.05849	9.61293	0.0048445	0.0538926	0.0315532	phosphatidylinositol 4-kinase beta
ENSRNOG00000004947	LOC102546572	102546572	0.729661	2.25361	9.57582	0.00491482	0.0545843	0.0319582	zinc finger protein 709-like
ENSRNOG00000014509	Sacs	305940	0.705757	2.92933	9.57444	0.00494844	0.0548666	0.0321235	sacsin molecular chaperone
ENSRNOG00000013620	Cdk13	306998	0.3168	4.40559	9.55566	0.0049535	0.0548774	0.0321298	cyclin-dependent kinase 13
ENSRNOG00000011709	Pum1	362609	0.307508	5.17054	9.54633	0.00497151	0.0549407	0.0321669	pumilio RNA-binding family member 1
ENSRNOG00000043498	Sik2	315649	0.307791	4.48532	9.54752	0.00496921	0.0549407	0.0321669	salt-inducible kinase 2
ENSRNOG00000024964	Nufip2	681371	0.589554	2.00327	9.52275	0.00501735	0.0552651	0.0323568	NUFIP2, FMR1 interacting protein 2
ENSRNOG00000009653	Numb	29419	0.326713	4.37407	9.51752	0.00502758	0.0553322	0.0323961	NUMB, endocytic adaptor protein
ENSRNOG00000004150	Slc9a7	317170	1.011	0.965273	9.51045	0.00504144	0.0553938	0.0324322	solute carrier family 9 member A7
ENSRNOG00000008145	Traf3	362788	0.415026	3.03642	9.51208	0.00503826	0.0553938	0.0324322	Tnf receptor-associated factor 3
ENSRNOG00000024414	Ate1	293526	0.477035	2.14052	9.50713	0.00504798	0.0554203	0.0324476	arginyltransferase 1
ENSRNOG00000013679	Sema4d	306790	0.781083	0.669323	9.49946	0.00506309	0.0555407	0.0325181	semaphorin 4D
ENSRNOG00000017419	Map3k4	308106	0.20448	4.35365	9.48425	0.0050932	0.0557136	0.0326194	mitogen activated protein kinase kinase kinase 4
ENSRNOG00000028801	Gsap	311984	0.441559	6.42197	9.48388	0.00509392	0.0557136	0.0326194	gamma-secretase activating protein
ENSRNOG00000058572	Nek9	299204	0.423642	4.1877	9.4831	0.00509547	0.0557136	0.0326194	NIMA-related kinase 9
ENSRNOG00000002823	Mapk9	50658	0.333788	7.05145	9.48657	0.00508858	0.0557136	0.0326194	mitogen-activated protein kinase 9
ENSRNOG00000008292	Hif1a	29560	0.359429	5.50189	9.4442	0.00517342	0.0563393	0.0329857	hypoxia inducible factor 1 alpha subunit
ENSRNOG00000000955	Lnx2	360761	0.308836	4.82959	9.4399	0.00518212	0.0563393	0.0329857	ligand of numb-protein X 2
ENSRNOG00000018903	Pik3r1	25513	0.693284	6.07805	9.51031	0.00521599	0.0565698	0.0331207	phosphoinositide-3-kinase regulatory subunit 1
ENSRNOG00000030538	Slco1b2	58978	0.556677	9.56731	9.41749	0.0052277	0.0566053	0.0331414	solute carrier organic anion transporter family, member 1B2
ENSRNOG00000017863	Zeb1	25705	0.384166	2.75155	9.41753	0.00522763	0.0566053	0.0331414	zinc finger E-box binding homeobox 1
ENSRNOG00000020930	Atxn7l3	287734	0.311653	3.72483	9.41318	0.00523652	0.0566093	0.0331438	ataxin 7-like 3
ENSRNOG00000010064	Abcc4	170924	0.506222	2.26082	9.37358	0.00531829	0.0572164	0.0334992	ATP binding cassette subfamily C member 4
ENSRNOG00000005486	NA	NA	0.43596	3.37155	9.36678	0.00533247	0.0572771	0.0335347	NA
ENSRNOG00000061499	Prkag1	25520	0.242456	6.0469	9.36052	0.00534556	0.0573717	0.0335902	protein kinase AMP-activated non-catalytic subunit gamma 1
ENSRNOG00000018867	Klhdc7a	298590	0.975733	1.26462	9.35415	0.00535991	0.0574337	0.0336265	kelch domain containing 7A
ENSRNOG00000010086	Plagl2	296281	0.347492	2.74877	9.34898	0.0053698	0.0574937	0.0336616	PLAG1 like zinc finger 2
ENSRNOG00000025946	Igf2bp2	303824	1.44637	-1.37531	9.34477	0.00537866	0.0575135	0.0336732	insulin-like growth factor 2 mRNA binding protein 2
ENSRNOG00000000589	NA	NA	0.507137	2.85616	9.34075	0.00538715	0.0575135	0.0336732	NA
ENSRNOG00000001256	Atxn2	288663	0.388236	5.5642	9.33841	0.00539209	0.0575135	0.0336732	ataxin 2
ENSRNOG00000032660	Adgrl2	171447	0.290781	6.12741	9.3298	0.00541032	0.0575598	0.0337003	adhesion G protein-coupled receptor L2
ENSRNOG00000047605	Ptprk	360302	0.248995	6.23477	9.31506	0.00544172	0.0578021	0.0338421	protein tyrosine phosphatase, receptor type, K
ENSRNOG00000018309	Chd4	117535	0.390943	6.97169	9.30633	0.00546039	0.0579086	0.0339045	chromodomain helicase DNA binding protein 4
ENSRNOG00000021052	Patl1	361736	0.208388	4.7157	9.29138	0.00549253	0.0581446	0.0340427	PAT1 homolog 1, processing body mRNA decay factor
ENSRNOG00000013624	Uevld	691172	0.714431	-0.0134704	9.26785	0.00554356	0.0584669	0.0342314	UEV and lactate/malate dehyrogenase domains
ENSRNOG00000015986	Rassf8	312846	0.376909	4.28986	9.24235	0.00559942	0.0588426	0.0344514	Ras association domain family member 8
ENSRNOG00000007975	Ncoa2	83724	0.734927	4.43049	9.33491	0.00560081	0.0588426	0.0344514	nuclear receptor coactivator 2
ENSRNOG00000017766	Car12	363085	3.55859	-2.46054	9.23528	0.00561504	0.0588964	0.0344828	carbonic anhydrase 12
ENSRNOG00000004951	Kif16b	311478	0.30243	4.50119	9.22471	0.00563845	0.0590153	0.0345525	kinesin family member 16B
ENSRNOG00000011367	Cyp2r1	361631	0.548825	2.41038	9.21124	0.00566845	0.0591788	0.0346482	cytochrome P450, family 2, subfamily r, polypeptide 1
ENSRNOG00000002821	Phlpp1	59265	0.300353	4.72654	9.21389	0.00566253	0.0591788	0.0346482	PH domain and leucine rich repeat protein phosphatase 1
ENSRNOG00000060479	Sp3	367846	0.441769	3.30384	9.20254	0.00568791	0.0592896	0.0347131	Sp3 transcription factor
ENSRNOG00000009125	Dis3	306103	0.490115	3.00502	9.19846	0.00569706	0.0593388	0.0347419	DIS3 homolog, exosome endoribonuclease and 3'-5' exoribonuclease
ENSRNOG00000014999	Tnpo1	309126	0.281346	5.92745	9.18894	0.00571848	0.0594235	0.0347914	transportin 1
ENSRNOG00000022343	Alms1	297408	0.266427	2.94637	9.19248	0.0057105	0.0594235	0.0347914	ALMS1, centrosome and basal body associated protein
ENSRNOG00000017154	Atp11a	306600	0.386746	4.88151	9.18941	0.00571741	0.0594235	0.0347914	ATPase phospholipid transporting 11A
ENSRNOG00000009729	Ubp1	301038	0.264782	4.48381	9.18165	0.00573494	0.0595022	0.0348376	upstream binding protein 1 (LBP-1a)
ENSRNOG00000028116	LOC102552988	102552988	1.01608	1.31284	9.1862	0.00574423	0.0595525	0.034867	uncharacterized LOC102552988
ENSRNOG00000015603	NA	NA	0.501976	1.55779	9.1651	0.00577251	0.0595937	0.0348911	NA
ENSRNOG00000017871	Sidt2	315617	0.231753	7.65219	9.16211	0.00577932	0.0595937	0.0348911	SID1 transmembrane family, member 2
ENSRNOG00000003491	Prkca	24680	0.489928	2.29497	9.1652	0.0057723	0.0595937	0.0348911	protein kinase C, alpha
ENSRNOG00000001616	Senp7	288167	0.431962	2.90119	9.17131	0.00575839	0.0595937	0.0348911	SUMO1/sentrin specific peptidase 7
ENSRNOG00000022202	Trappc8	291750	0.209502	5.33607	9.17039	0.00576047	0.0595937	0.0348911	trafficking protein particle complex 8
ENSRNOG00000053145	Vwa8	290381	0.680451	2.92915	9.17263	0.00578859	0.0596434	0.0349202	von Willebrand factor A domain containing 8
ENSRNOG00000011884	Golga2	64528	0.342588	4.4623	9.15366	0.00579865	0.0597011	0.034954	golgin A2
ENSRNOG00000002254	Tmem33	59303	0.304289	6.41153	9.1471	0.00581369	0.0597642	0.0349909	transmembrane protein 33
ENSRNOG00000028534	Zfp518b	498390	0.74159	2.64075	9.16257	0.00581156	0.0597642	0.0349909	zinc finger protein 518B
ENSRNOG00000002433	G3bp2	305240	0.462579	5.12962	9.13865	0.00583952	0.0598004	0.0350121	G3BP stress granule assembly factor 2
ENSRNOG00000001276	Pcnt	309692	0.271004	3.18853	9.1237	0.00586768	0.0600429	0.0351541	pericentrin
ENSRNOG00000004932	Sel1l3	360945	0.379397	4.10704	9.11185	0.00589524	0.060233	0.0352654	SEL1L family member 3
ENSRNOG00000047137	Erbin	365661	0.301872	5.62369	9.10313	0.0059156	0.0603031	0.0353065	erbb2 interacting protein
ENSRNOG00000042245	Dcaf7	303602	0.233633	4.84696	9.10601	0.00590887	0.0603031	0.0353065	DDB1 and CUL4 associated factor 7
ENSRNOG00000036662	Wdr45b	360682	0.283892	3.94417	9.09739	0.00592904	0.0603484	0.035333	WD repeat domain 45B
ENSRNOG00000004760	Lars2	363172	0.340738	3.74225	9.09414	0.00593668	0.0603802	0.0353516	leucyl-tRNA synthetase 2
ENSRNOG00000005076	Bcorl1	302810	0.352533	2.48936	9.07903	0.00597229	0.0605196	0.0354332	BCL6 co-repressor-like 1
ENSRNOG00000003925	Hhat	289344	0.964204	-1.20843	9.07875	0.00597296	0.0605196	0.0354332	hedgehog acyltransferase
ENSRNOG00000015701	Rreb1	306873	0.453983	5.3293	9.08345	0.0059629	0.0605196	0.0354332	ras responsive element binding protein 1
ENSRNOG00000005788	Cdk5rap2	286919	0.423052	2.44857	9.06937	0.00599518	0.0606609	0.035516	CDK5 regulatory subunit associated protein 2
ENSRNOG00000013804	Exoc5	60627	0.211219	4.75643	9.06905	0.00599595	0.0606609	0.035516	exocyst complex component 5
ENSRNOG00000054782	Ppp3cb	24675	0.22819	3.85	9.05728	0.00602396	0.0608983	0.0356549	protein phosphatase 3 catalytic subunit beta
ENSRNOG00000021440	Pptc7	304488	0.370484	4.08656	9.04052	0.00606411	0.0612119	0.0358385	PTC7 protein phosphatase homolog
ENSRNOG00000002403	Fam129a	63912	0.888229	1.40385	9.01866	0.00611694	0.061606	0.0360693	family with sequence similarity 129, member A
ENSRNOG00000031778	Mef2d	81518	0.329256	3.78265	9.00605	0.00614762	0.0616976	0.0361229	myocyte enhancer factor 2D
ENSRNOG00000051420	Cables2	311703	0.317701	3.86347	9.00557	0.00614879	0.0616976	0.0361229	Cdk5 and Abl enzyme substrate 2
ENSRNOG00000004736	Ralgps2	304887	0.409081	4.80912	8.97561	0.00622243	0.0622475	0.0364448	Ral GEF with PH domain and SH3 binding motif 2
ENSRNOG00000054725	Gtf3c4	685539	0.265982	4.52377	8.97188	0.00623166	0.0622934	0.0364717	general transcription factor IIIC subunit 4
ENSRNOG00000001989	Alcam	79559	0.473687	5.70388	8.97615	0.00624282	0.0623505	0.0365052	activated leukocyte cell adhesion molecule
ENSRNOG00000005801	Stx17	252853	0.422364	3.02815	8.96102	0.00625863	0.0623769	0.0365206	syntaxin 17
ENSRNOG00000007644	Mbtps2	302705	0.315752	3.16428	8.95901	0.00626363	0.0623804	0.0365227	membrane-bound transcription factor peptidase, site 2
ENSRNOG00000016108	Phlpp2	498949	0.757847	1.77123	8.95055	0.00628476	0.0625443	0.0366186	PH domain and leucine rich repeat protein phosphatase 2
ENSRNOG00000018382	Inpp4b	116699	1.15972	-0.610718	8.94467	0.00629946	0.0626441	0.0366771	inositol polyphosphate-4-phosphatase type II B
ENSRNOG00000007315	Thoc2	313308	0.448871	3.72818	8.941	0.00630869	0.0626848	0.0367009	THO complex 2
ENSRNOG00000002516	Mtm1	288762	0.2205	4.52506	8.93914	0.00631335	0.0626848	0.0367009	myotubularin 1
ENSRNOG00000019097	Bap1	306257	0.240113	5.26257	8.93634	0.00632038	0.0626848	0.0367009	Brca1 associated protein 1
ENSRNOG00000016526	Dsg2	307562	0.422463	6.80607	8.93374	0.00632693	0.0626848	0.0367009	desmoglein 2
ENSRNOG00000010957	Braf	114486	0.611129	1.55283	8.93113	0.00633351	0.0627037	0.0367119	B-Raf proto-oncogene, serine/threonine kinase
ENSRNOG00000002414	Tfcp2l1	304741	1.06113	1.49357	8.94121	0.00636766	0.0629487	0.0368554	transcription factor CP2-like 1
ENSRNOG00000006718	Rbm33	362297	0.471886	3.55982	8.91309	0.00637919	0.0629699	0.0368678	RNA binding motif protein 33
ENSRNOG00000013267	Helz2	296474	0.768203	6.32421	9.01895	0.00638673	0.0629978	0.0368842	helicase with zinc finger 2, transcriptional coactivator
ENSRNOG00000004864	Prpf40a	295607	0.301784	5.15616	8.90223	0.00640686	0.0630059	0.0368889	pre-mRNA processing factor 40 homolog A
ENSRNOG00000027326	Tada2b	289717	0.216098	5.32096	8.90456	0.00640091	0.0630059	0.0368889	transcriptional adaptor 2B
ENSRNOG00000002749	Spag9	360600	0.267167	6.49001	8.90059	0.00641105	0.0630059	0.0368889	sperm associated antigen 9
ENSRNOG00000001337	NA	NA	0.493204	4.35103	8.90599	0.00641079	0.0630059	0.0368889	NA
ENSRNOG00000026239	Arid4a	314205	0.382081	3.57219	8.87338	0.006481	0.0634922	0.0371736	AT-rich interaction domain 4A
ENSRNOG00000014521	Armc8	315949	0.201761	4.06579	8.87201	0.00648455	0.0634922	0.0371736	armadillo repeat containing 8
ENSRNOG00000010682	Clcn3	84360	0.328449	3.97795	8.87025	0.0064891	0.0634922	0.0371736	chloride voltage-gated channel 3
ENSRNOG00000002763	Ulk2	303206	0.399324	5.68283	8.85597	0.00652621	0.0636246	0.0372511	unc-51 like autophagy activating kinase 2
ENSRNOG00000018412	Sfi1	305467	0.466107	3.4599	8.84817	0.00654655	0.0637303	0.037313	SFI1 centrin binding protein
ENSRNOG00000011044	Clmn	299285	0.501458	4.99554	8.8535	0.00658713	0.0638932	0.0374084	calmin
ENSRNOG00000015035	Myo7b	498834	1.12044	3.45028	8.95246	0.00662434	0.0640687	0.0375111	myosin VIIb
ENSRNOG00000012356	Slc36a1	155205	0.516679	2.85768	8.81348	0.00663797	0.0641543	0.0375612	solute carrier family 36 member 1
ENSRNOG00000007104	Itpr1	25262	0.410775	3.67359	8.78759	0.0067071	0.0644507	0.0377348	inositol 1,4,5-trisphosphate receptor, type 1
ENSRNOG00000015409	Usp5	297593	0.414097	4.17078	8.78839	0.00670496	0.0644507	0.0377348	ubiquitin specific peptidase 5
ENSRNOG00000010711	Dicer1	299284	0.221627	5.50698	8.79056	0.00669913	0.0644507	0.0377348	dicer 1 ribonuclease III
ENSRNOG00000050057	Abca3	302973	0.364763	5.82549	8.78474	0.00671477	0.0644781	0.0377509	ATP binding cassette subfamily A member 3
ENSRNOG00000025523	C1H10orf76	103689959	0.41704	2.93718	8.77168	0.00674999	0.0647699	0.0379217	chromosome 1 open reading frame, human C10orf76
ENSRNOG00000057231	Ddx3	100312982	0.445556	5.81511	8.76688	0.0067641	0.0648125	0.0379467	DEAD (Asp-Glu-Ala-Asp) box polypeptide 3
ENSRNOG00000016433	Prrc1	291444	0.331396	3.86538	8.75881	0.00678488	0.0649652	0.038036	proline-rich coiled-coil 1
ENSRNOG00000007576	Zfp597	266774	0.504112	1.38155	8.7541	0.00679769	0.0650415	0.0380807	zinc finger protein 597
ENSRNOG00000037768	Rab43	500249	0.357745	4.24201	8.74818	0.00681386	0.0650885	0.0381082	RAB43, member RAS oncogene family
ENSRNOG00000006770	Brd4	362844	0.255583	5.86227	8.74964	0.00680986	0.0650885	0.0381082	bromodomain containing 4
ENSRNOG00000008741	Camsap2	289400	0.27506	4.43698	8.73454	0.00685123	0.0653671	0.0382714	calmodulin regulated spectrin-associated protein family, member 2
ENSRNOG00000022778	Pphln1	366975	0.24974	4.46598	8.72797	0.00686931	0.065493	0.038345	periphilin 1
ENSRNOG00000007755	Pm20d2	313130	0.922967	0.129534	8.72473	0.00687827	0.0655317	0.0383677	peptidase M20 domain containing 2
ENSRNOG00000022521	Ddias	499204	1.15356	-1.63783	8.66282	0.00705152	0.0665673	0.038974	DNA damage-induced apoptosis suppressor
ENSRNOG00000054294	Rprd2	100364568	0.327248	3.75418	8.65367	0.00707754	0.066766	0.0390903	regulation of nuclear pre-mRNA domain containing 2
ENSRNOG00000009977	Thrap3	313591	0.275866	5.9095	8.63904	0.00711934	0.0670659	0.039266	thyroid hormone receptor associated protein 3
ENSRNOG00000046420	NA	NA	0.518479	1.94438	8.62877	0.00714885	0.0672965	0.039401	NA
ENSRNOG00000050200	Kdm3b	682469	0.22588	4.98266	8.61663	0.0071839	0.0675317	0.0395387	lysine demethylase 3B
ENSRNOG00000000547	Tspyl4	309828	0.791132	1.08631	8.61705	0.00718268	0.0675317	0.0395387	TSPY-like 4
ENSRNOG00000007304	Herc3	362377	0.501711	3.31071	8.59305	0.00725254	0.0679862	0.0398048	HECT and RLD domain containing E3 ubiquitin protein ligase 3
ENSRNOG00000004978	Prkacb	293508	0.67181	1.20178	8.58929	0.00726354	0.0680417	0.0398373	protein kinase cAMP-activated catalytic subunit beta
ENSRNOG00000014018	St8sia1	25280	1.26372	2.28192	8.69134	0.00728327	0.0681314	0.0398898	ST8 alpha-N-acetyl-neuraminide alpha-2,8-sialyltransferase 1
ENSRNOG00000007077	Fem1b	315745	0.458225	2.51313	8.56937	0.00732218	0.0683047	0.0399912	fem-1 homolog B
ENSRNOG00000026271	Tmem245	298020	0.555461	1.83219	8.56236	0.00734294	0.0683556	0.0400211	transmembrane protein 245
ENSRNOG00000024635	Cramp1	287127	0.438386	2.29861	8.55125	0.00737598	0.0684453	0.0400736	cramped chromatin regulator homolog 1
ENSRNOG00000018999	Cdc14b	361195	0.380634	2.41688	8.55701	0.00735884	0.0684453	0.0400736	cell division cycle 14B
ENSRNOG00000002129	Lrrc8b	305135	0.513199	3.86256	8.53653	0.0074342	0.0688228	0.0402946	leucine rich repeat containing 8 family, member B
ENSRNOG00000017057	Tbc1d22a	689443	0.394041	2.31816	8.52703	0.00744856	0.0689082	0.0403446	TBC1 domain family, member 22a
ENSRNOG00000017612	Vps35	25479	0.223204	6.02356	8.52441	0.00745647	0.0689337	0.0403595	VPS35 retromer complex component
ENSRNOG00000050414	NA	NA	0.912508	-0.216353	8.4995	0.00753201	0.0692976	0.0405726	NA
ENSRNOG00000006534	Crbn	297498	0.269614	4.68128	8.49184	0.00755541	0.0694652	0.0406707	cereblon
ENSRNOG00000000802	Tbc1d32	100359595	0.699197	0.557369	8.48876	0.00756484	0.0695042	0.0406936	TBC1 domain family, member 32
ENSRNOG00000010975	Adnp	64622	0.247773	6.12048	8.48276	0.00758325	0.069578	0.0407368	activity-dependent neuroprotector homeobox
ENSRNOG00000060437	NA	NA	0.525536	1.6561	8.48282	0.00758305	0.069578	0.0407368	NA
ENSRNOG00000006921	Rbl1	680111	0.787908	1.42429	8.47556	0.0076054	0.069648	0.0407777	RB transcriptional corepressor like 1
ENSRNOG00000005130	Ogdh	360975	0.538732	5.61454	8.51427	0.00760556	0.069648	0.0407777	oxoglutarate dehydrogenase
ENSRNOG00000008065	Wwc1	303039	0.42472	5.02348	8.47522	0.00760646	0.069648	0.0407777	WW and C2 domain containing 1
ENSRNOG00000057934	Tmx1	362751	0.295022	4.75285	8.47065	0.00762057	0.0697295	0.0408254	thioredoxin-related transmembrane protein 1
ENSRNOG00000008688	Usp45	313098	0.446216	2.58297	8.45723	0.00766213	0.070062	0.0410201	ubiquitin specific peptidase 45
ENSRNOG00000015202	Dnajc5	79130	0.411381	3.2596	8.45345	0.0076739	0.070074	0.0410272	DnaJ heat shock protein family (Hsp40) member C5
ENSRNOG00000012240	Supt6h	303281	0.231129	6.13297	8.44654	0.00769545	0.0700819	0.0410318	SPT6 homolog, histone chaperone
ENSRNOG00000014234	Hif1an	309434	0.527436	2.5162	8.40596	0.00782329	0.0709068	0.0415147	hypoxia-inducible factor 1, alpha subunit inhibitor
ENSRNOG00000007939	Naprt	315085	0.335384	6.00572	8.40124	0.00783832	0.0709951	0.0415664	nicotinate phosphoribosyltransferase
ENSRNOG00000025818	Zxdc	362399	0.25287	2.77958	8.39957	0.00784366	0.0709954	0.0415666	ZXD family zinc finger C
ENSRNOG00000000942	Pan3	360760	0.414842	2.59285	8.39248	0.0078663	0.0711523	0.0416585	PAN3 poly(A) specific ribonuclease subunit
ENSRNOG00000002203	Lin54	305171	0.256847	3.41066	8.36773	0.00794589	0.0717754	0.0420233	lin-54 DREAM MuvB core complex component
ENSRNOG00000009340	Zbtb6	366029	0.429101	2.48873	8.34996	0.00800359	0.0717817	0.042027	zinc finger and BTB domain containing 6
ENSRNOG00000021787	Zfp217	311764	0.356213	3.23565	8.34938	0.00800549	0.0717817	0.042027	zinc finger protein 217
ENSRNOG00000028358	Edem3	289085	0.549999	4.48101	8.38704	0.00799627	0.0717817	0.042027	ER degradation enhancing alpha-mannosidase like protein 3
ENSRNOG00000029001	RT1-S2	24994	0.795726	2.5137	8.3881	0.00795643	0.0717817	0.042027	RT1 class Ib, locus S2
ENSRNOG00000040297	Ttc37	294595	0.240213	4.39498	8.34593	0.00801674	0.0718345	0.0420579	tetratricopeptide repeat domain 37
ENSRNOG00000005865	Ssfa2	311146	0.201015	5.08333	8.34226	0.00802873	0.0718459	0.0420645	sperm specific antigen 2
ENSRNOG00000061508	Reps2	363466	0.683052	0.511582	8.34242	0.00802822	0.0718459	0.0420645	RALBP1 associated Eps domain containing 2
ENSRNOG00000013969	Ahi1	308923	0.558464	1.18952	8.32434	0.0080876	0.0722617	0.042308	Abelson helper integration site 1
ENSRNOG00000008966	Slco5a1	312907	0.819209	0.623144	8.32319	0.00809137	0.0722617	0.042308	solute carrier organic anion transporter family, member 5A1
ENSRNOG00000004026	Atp2b1	29598	0.33647	4.60958	8.31886	0.0081057	0.0723415	0.0423547	ATPase plasma membrane Ca2+ transporting 1
ENSRNOG00000013993	NA	NA	0.838938	0.346958	8.31103	0.00813162	0.0724551	0.0424212	NA
ENSRNOG00000016591	Utp15	310019	0.355831	2.74974	8.31326	0.00812422	0.0724551	0.0424212	UTP15, small subunit processome component
ENSRNOG00000034037	Zfp266	367034	0.420052	5.0418	8.30643	0.00814687	0.0725158	0.0424568	zinc finger protein 266
ENSRNOG00000021840	Cped1	500046	0.360687	4.98287	8.30079	0.00816566	0.0726284	0.0425227	cadherin-like and PC-esterase domain containing 1
ENSRNOG00000047782	LOC100911562	100911562	0.67655	-0.191176	8.29938	0.00817035	0.0726284	0.0425227	apolipoprotein L3-like
ENSRNOG00000053599	Pogz	310658	0.284607	4.03538	8.29401	0.00818828	0.0727395	0.0425877	pogo transposable element with ZNF domain
ENSRNOG00000012397	Zmym4	313598	0.362301	3.8534	8.28662	0.00821302	0.0728627	0.0426599	zinc finger MYM-type containing 4
ENSRNOG00000031269	RGD1304694	362974	0.25961	5.19404	8.28241	0.00822716	0.0729399	0.0427051	similar to CG9646-PA
ENSRNOG00000015124	Gpam	29653	0.604242	5.98247	8.31898	0.00829545	0.0734349	0.0429949	glycerol-3-phosphate acyltransferase, mitochondrial
ENSRNOG00000017882	Camk1d	307124	0.73275	3.56003	8.32104	0.00829943	0.0734349	0.0429949	calcium/calmodulin-dependent protein kinase ID
ENSRNOG00000013397	Foxo1	84482	0.539091	4.13201	8.26606	0.00835892	0.0738638	0.043246	forkhead box O1
ENSRNOG00000004667	Gen1	298884	0.508063	1.22099	8.23282	0.00839565	0.0741394	0.0434074	GEN1 Holliday junction 5' flap endonuclease
ENSRNOG00000016638	Gnb1	24400	0.238014	4.41089	8.22613	0.00841867	0.074245	0.0434692	G protein subunit beta 1
ENSRNOG00000011455	Slc36a4	315439	0.686121	0.104145	8.22074	0.00843728	0.074314	0.0435096	solute carrier family 36 member 4
ENSRNOG00000001138	Taok3	304530	0.443986	4.83678	8.22134	0.00844313	0.074314	0.0435096	TAO kinase 3
ENSRNOG00000050806	LOC100365259	100365259	0.688239	2.36778	8.20619	0.00848771	0.0745594	0.0436533	SPT2, Suppressor of Ty, domain containing 1-like
ENSRNOG00000023781	Plec	64204	0.335249	5.37961	8.19969	0.00851035	0.0746117	0.0436839	plectin
ENSRNOG00000018317	Aak1	500244	0.774395	1.21915	8.19545	0.00852515	0.0746926	0.0437312	AP2 associated kinase 1
ENSRNOG00000002225	Scarb2	117106	0.333766	5.85942	8.18823	0.00855039	0.0747671	0.0437749	scavenger receptor class B, member 2
ENSRNOG00000007133	Plxnb2	315217	0.226389	8.46882	8.17217	0.00860691	0.0751633	0.0440068	plexin B2
ENSRNOG00000021712	Rcbtb1	361050	0.519307	4.6194	8.19273	0.00863151	0.075231	0.0440465	RCC1 and BTB domain containing protein 1
ENSRNOG00000019978	Parg	83507	0.217938	4.26237	8.16675	0.00862606	0.075231	0.0440465	poly (ADP-ribose) glycohydrolase
ENSRNOG00000013940	NA	NA	0.650881	0.238645	8.16192	0.00864318	0.075235	0.0440488	NA
ENSRNOG00000010274	Smc4	295107	0.266533	2.92065	8.15413	0.00867086	0.0753717	0.0441288	structural maintenance of chromosomes 4
ENSRNOG00000003787	Lcorl	498385	0.764209	-0.372787	8.15276	0.00867575	0.0753717	0.0441288	ligand dependent nuclear receptor corepressor-like
ENSRNOG00000011931	Smarca2	361745	0.474067	4.68205	8.16243	0.00868448	0.0753986	0.0441446	SWI/SNF related, matrix associated, actin dependent regulator of chromatin, subfamily a, member 2
ENSRNOG00000002176	Nectin3	288124	0.423572	5.08929	8.14848	0.00869232	0.0754178	0.0441559	nectin cell adhesion molecule 3
ENSRNOG00000017408	Fam160a2	293343	0.248085	3.26146	8.14384	0.00870757	0.0754524	0.0441761	family with sequence similarity 160, member A2
ENSRNOG00000059487	NA	NA	0.834116	0.677458	8.14499	0.00870348	0.0754524	0.0441761	NA
ENSRNOG00000016790	Kmt5b	361688	0.267853	4.50507	8.1225	0.00878424	0.0760186	0.0445076	lysine methyltransferase 5B
ENSRNOG00000009930	Pigo	313341	0.308593	3.05563	8.11518	0.00881073	0.0761986	0.044613	phosphatidylinositol glycan anchor biosynthesis, class O
ENSRNOG00000006241	2021-03-07	311059	0.462461	4.23293	8.10918	0.0088358	0.0763169	0.0446823	membrane associated ring-CH-type finger 7
ENSRNOG00000047250	Gmfb	81661	0.372703	2.82171	8.10556	0.00884564	0.0763528	0.0447033	glia maturation factor, beta
ENSRNOG00000054264	Nfatc3	361400	0.22841	4.97885	8.10057	0.00886384	0.0764606	0.0447664	nuclear factor of activated T-cells 3
ENSRNOG00000032546	Dot1l	362831	0.323072	4.00503	8.09251	0.00889327	0.0766651	0.0448861	DOT1 like histone lysine methyltransferase
ENSRNOG00000011775	Mfap3l	306424	0.621799	1.55326	8.09042	0.00890093	0.0766819	0.0448959	microfibrillar-associated protein 3-like
ENSRNOG00000020893	Snx27	260323	0.187865	5.59447	8.07924	0.008942	0.0768916	0.0450187	sorting nexin family member 27
ENSRNOG00000019490	Slc20a2	29502	0.225158	5.98666	8.08182	0.00893249	0.0768916	0.0450187	solute carrier family 20 member 2
ENSRNOG00000003691	Tmed7	252889	0.373708	6.69297	8.07153	0.00897044	0.0770825	0.0451305	transmembrane p24 trafficking protein 7
ENSRNOG00000010109	Nol9	313744	0.45263	2.86953	8.06984	0.00897669	0.0770863	0.0451327	nucleolar protein 9
ENSRNOG00000003956	Arhgap6	100363276	0.424925	2.34122	8.06457	0.0089962	0.0771555	0.0451732	Rho GTPase activating protein 6
ENSRNOG00000008444	Cbl	500985	0.733458	0.715189	8.0583	0.00901948	0.0773041	0.0452602	Cbl proto-oncogene
ENSRNOG00000017265	Tmem131	316335	0.396416	4.76669	8.0568	0.00902506	0.0773041	0.0452602	transmembrane protein 131
ENSRNOG00000031669	Lpp	288010	0.888397	0.630368	8.05214	0.00904241	0.0773539	0.0452894	LIM domain containing preferred translocation partner in lipoma
ENSRNOG00000057706	NA	NA	0.249763	5.64439	8.03988	0.00908824	0.0775554	0.0454074	NA
ENSRNOG00000018387	Wdr7	66031	0.297555	3.82307	8.03967	0.00908902	0.0775554	0.0454074	WD repeat domain 7
ENSRNOG00000013570	Rad54l2	363135	0.639375	1.81797	8.02654	0.00913838	0.0777007	0.0454924	RAD54-like 2 (S. cerevisiae)
ENSRNOG00000027962	Smg7	360855	0.201464	5.10695	8.02599	0.00914044	0.0777007	0.0454924	SMG7 nonsense mediated mRNA decay factor
ENSRNOG00000002807	2021-09-09	83788	0.425419	4.94355	8.02623	0.00914091	0.0777007	0.0454924	septin 9
ENSRNOG00000025634	Zfhx2	305888	0.745109	0.865889	8.03314	0.00911352	0.0777007	0.0454924	zinc finger homeobox 2
ENSRNOG00000001796	Dgkg	25666	1.28002	-1.41037	8.02929	0.00912801	0.0777007	0.0454924	diacylglycerol kinase, gamma
ENSRNOG00000001247	Clip1	65201	0.242645	4.89385	8.02825	0.00913192	0.0777007	0.0454924	CAP-GLY domain containing linker protein 1
ENSRNOG00000011348	Snx14	315871	0.259492	3.67938	8.01683	0.00917507	0.0777468	0.0455194	sorting nexin 14
ENSRNOG00000023095	Npepps	50558	0.181601	5.18186	8.00637	0.00921479	0.0780318	0.0456863	aminopeptidase puromycin sensitive
ENSRNOG00000001708	Dvl3	303811	0.345736	4.25769	8.00393	0.00922409	0.0780612	0.0457035	dishevelled segment polarity protein 3
ENSRNOG00000004688	Rbfox2	362950	0.522271	1.75676	8.00186	0.00923196	0.0780785	0.0457137	RNA binding protein, fox-1 homolog 2
ENSRNOG00000052062	Zcchc11	313481	0.401967	5.10002	8.00019	0.00923833	0.0780831	0.0457163	zinc finger CCHC-type containing 11
ENSRNOG00000009381	Mapk6	58840	0.296874	6.41706	7.98761	0.00928648	0.0783913	0.0458968	mitogen-activated protein kinase 6
ENSRNOG00000022166	Ammecr1	501539	0.847763	-0.416737	7.98576	0.00929358	0.0784018	0.0459029	Alport syndrome, mental retardation, midface hypoplasia and elliptocytosis chromosomal region gene 1
ENSRNOG00000006684	Zfp317	500950	0.279118	3.05854	7.98421	0.00929955	0.0784028	0.0459035	zinc finger protein 317
ENSRNOG00000002373	Akap1	114124	0.263296	6.03809	7.98184	0.00930868	0.0784304	0.0459197	A-kinase anchoring protein 1
ENSRNOG00000048898	Wasf3	682937	0.879477	-0.660697	7.97854	0.00932137	0.0784817	0.0459497	WAS protein family, member 3
ENSRNOG00000005711	Ptprd	313278	0.471061	6.80412	7.97754	0.0093414	0.0785088	0.0459656	protein tyrosine phosphatase, receptor type, D
ENSRNOG00000015158	Pikfyve	316457	0.346598	4.58944	7.95615	0.00940812	0.0788717	0.0461781	phosphoinositide kinase, FYVE-type zinc finger containing
ENSRNOG00000019075	Stat5b	25126	0.433436	4.35858	7.94852	0.00943786	0.0790716	0.0462951	signal transducer and activator of transcription 5B
ENSRNOG00000019932	Ip6k1	50560	0.361255	3.97929	7.94179	0.00946422	0.079144	0.0463375	inositol hexakisphosphate kinase 1
ENSRNOG00000057927	NA	NA	0.592291	1.46347	7.94259	0.00946106	0.079144	0.0463375	NA
ENSRNOG00000017553	Mief1	315141	0.185879	5.43783	7.93231	0.00950144	0.0793884	0.0464806	mitochondrial elongation factor 1
ENSRNOG00000059203	NA	NA	0.665991	0.569082	7.926	0.00952629	0.0794648	0.0465253	NA
ENSRNOG00000009104	NA	NA	0.360782	4.12507	7.92604	0.00952613	0.0794648	0.0465253	NA
ENSRNOG00000023856	Agxt	24792	0.460891	7.51721	7.9133	0.00957658	0.0797354	0.0466838	alanine-glyoxylate aminotransferase
ENSRNOG00000001341	Zfp113	100912096	0.706153	0.881529	7.91004	0.00958952	0.0797936	0.0467178	zinc finger protein 3
ENSRNOG00000052424	RGD1306556	288744	0.398194	6.20005	7.89453	0.00965142	0.0802588	0.0469902	similar to hypothetical protein A530094D01
ENSRNOG00000016965	Anapc1	311412	0.309175	3.88865	7.87176	0.00974309	0.0808758	0.0473514	anaphase promoting complex subunit 1
ENSRNOG00000006027	Eif2ak4	114859	0.456858	3.50781	7.86751	0.00976028	0.0809131	0.0473733	eukaryotic translation initiation factor 2 alpha kinase 4
ENSRNOG00000031135	Smarcc2	685179	0.309773	5.09074	7.86424	0.00977358	0.0809733	0.0474085	SWI/SNF related, matrix associated, actin dependent regulator of chromatin, subfamily c, member 2
ENSRNOG00000045931	Sik3	684112	0.287107	5.68818	7.85786	0.0097995	0.0809878	0.047417	SIK family kinase 3
ENSRNOG00000016137	Rad23b	298012	0.205311	7.82259	7.83274	0.00990238	0.0816368	0.047797	RAD23 homolog B, nucleotide excision repair protein
ENSRNOG00000011317	Pkn2	207122	0.242968	5.12768	7.8261	0.00992976	0.0816868	0.0478262	protein kinase N2
ENSRNOG00000010702	Ube3c	362294	0.199701	6.03244	7.82824	0.00992094	0.0816868	0.0478262	ubiquitin protein ligase E3C
ENSRNOG00000007551	Patj	140581	0.204087	4.72966	7.82973	0.00991477	0.0816868	0.0478262	PATJ, crumbs cell polarity complex component
ENSRNOG00000034272	Pias1	300772	0.31178	3.26237	7.82389	0.00993891	0.0816868	0.0478262	protein inhibitor of activated STAT, 1
ENSRNOG00000024934	Npat	315666	0.374526	3.22441	7.81464	0.00997725	0.0819516	0.0479813	nuclear protein, co-activator of histone transcription
ENSRNOG00000046500	Irgq	292708	0.517345	1.65759	7.8131	0.00998363	0.0819538	0.0479826	immunity-related GTPase Q
ENSRNOG00000025539	Vps13a	309243	0.59106	2.80553	7.80595	0.0100134	0.0821479	0.0480962	vacuolar protein sorting 13A
ENSRNOG00000058663	NA	NA	0.286973	3.80168	7.79325	0.0100665	0.0824323	0.0482627	NA
ENSRNOG00000017230	Cox15	309391	0.437962	2.34041	7.78289	0.0101101	0.0824365	0.0482652	COX15 cytochrome c oxidase assembly homolog
ENSRNOG00000014367	Ephb6	312275	0.547475	3.75988	7.80226	0.0101062	0.0824365	0.0482652	Eph receptor B6
ENSRNOG00000016575	Tnfrsf1b	156767	0.423818	5.05652	7.7881	0.0100917	0.0824365	0.0482652	TNF receptor superfamily member 1B
ENSRNOG00000058094	NA	NA	0.706417	3.34437	7.82724	0.0101181	0.0824521	0.0482743	NA
ENSRNOG00000018649	Slc35c2	311637	1.0015	4.96652	7.9087	0.0101258	0.0824643	0.0482815	solute carrier family 35 member C2
ENSRNOG00000002680	Lamc1	117036	0.31724	4.80438	7.77211	0.0101556	0.0826066	0.0483648	laminin subunit gamma 1
ENSRNOG00000011377	Socs4	305828	0.491773	1.93219	7.76863	0.0101703	0.0826764	0.0484056	suppressor of cytokine signaling 4
ENSRNOG00000037647	Ostm1	499474	0.34209	3.34208	7.7654	0.0101841	0.0827326	0.0484386	osteopetrosis associated transmembrane protein 1
ENSRNOG00000021552	Uprt	317237	0.887413	-1.08066	7.76174	0.0101996	0.0827641	0.048457	uracil phosphoribosyltransferase homolog
ENSRNOG00000057159	Rsl1	685925	0.512406	1.04915	7.73822	0.0103002	0.0833785	0.0488167	regulator of sex limited protein 1
ENSRNOG00000011460	Arfgef3	292947	0.972407	-0.342585	7.72489	0.0103578	0.0836247	0.0489609	ARFGEF family member 3
ENSRNOG00000019005	Pde8a	308776	0.318349	5.13338	7.7225	0.0103681	0.0836247	0.0489609	phosphodiesterase 8A
ENSRNOG00000004692	A1bg	140656	2.63292	1.4928	7.86429	0.0103771	0.0836468	0.0489738	alpha-1-B glycoprotein
ENSRNOG00000000048	Gak	81659	0.247572	5.90817	7.71685	0.0103926	0.0837218	0.0490177	cyclin G associated kinase
ENSRNOG00000025053	Lrp1	299858	0.306908	9.48815	7.70625	0.0104388	0.084002	0.0491818	LDL receptor related protein 1
ENSRNOG00000009196	Rc3h2	311909	0.339378	2.41198	7.70137	0.0104601	0.084024	0.0491946	ring finger and CCCH-type domains 2
ENSRNOG00000004751	Jkamp	299127	0.210927	3.60037	7.70106	0.0104615	0.084024	0.0491946	JNK1/MAPK8-associated membrane protein
ENSRNOG00000036814	Atp6v0a1	29757	0.198674	5.88489	7.69577	0.0104847	0.0841094	0.0492446	ATPase H+ transporting V0 subunit a1
ENSRNOG00000046258	B3gnt5	116740	1.36392	-1.54214	7.69577	0.0104846	0.0841094	0.0492446	UDP-GlcNAc:betaGal beta-1,3-N-acetylglucosaminyltransferase 5
ENSRNOG00000006868	Ube2z	303478	0.355569	3.91307	7.68918	0.0105136	0.0842909	0.0493509	ubiquitin-conjugating enzyme E2Z
ENSRNOG00000017644	Usp6nl	291309	0.268567	3.6429	7.68546	0.01053	0.0843462	0.0493833	USP6 N-terminal like
ENSRNOG00000010240	Fam46a	300870	0.441006	3.69902	7.6715	0.0105917	0.0846135	0.0495398	family with sequence similarity 46, member A
ENSRNOG00000011059	Ttbk2	311349	0.591406	0.85572	7.65691	0.0106566	0.0850815	0.0498138	tau tubulin kinase 2
ENSRNOG00000007804	C1galt1	65044	0.491371	6.22026	7.66909	0.0106912	0.0852722	0.0499254	core 1 synthase, glycoprotein-N-acetylgalactosamine 3-beta-galactosyltransferase, 1
ENSRNOG00000034233	Fyttd1	360726	0.267957	3.70058	7.6472	0.0107001	0.0852722	0.0499254	forty-two-three domain containing 1
ENSRNOG00000009887	Arih1	300756	0.222709	5.82381	7.64171	0.0107247	0.0853458	0.0499685	ariadne RBR E3 ubiquitin protein ligase 1
ENSRNOG00000054891	Cnot6	287249	0.278403	4.1758	7.63959	0.0107343	0.0853458	0.0499685	CCR4-NOT transcription complex, subunit 6

## Sheet: DownRegulated_CD MORF1 vs SALF1
	SYMBOL	EntrezGene	logFC	logCPM	F	PValue	FDR	qval	genename
ENSRNOG00000005124	Plekhh2	313866	-4.21204	3.13615	61.8317	7.56e-08	0.00101305	0.000593121	pleckstrin homology, MyTH4 and FERM domain containing H2
ENSRNOG00000018531	Mrps11	499185	-0.485878	4.39678	43.5015	7.63e-07	0.0034074	0.00199497	mitochondrial ribosomal protein S11
ENSRNOG00000020354	Mrpl23	64360	-0.499097	4.33217	41.4991	1.11e-06	0.0037049	0.00216916	mitochondrial ribosomal protein L23
ENSRNOG00000012576	Vimp	286900	-0.60753	5.19072	30.8137	1e-05	0.00865228	0.00506577	VCP-interacting membrane selenoprotein
ENSRNOG00000034161	LOC688869	688869	-0.508624	3.84717	27.6631	2.09e-05	0.00865228	0.00506577	similar to cytochrome c oxidase, subunit VIb polypeptide 1
ENSRNOG00000043114	Tomm7	685620	-0.58084	5.33766	30.9462	9.72e-06	0.00865228	0.00506577	translocase of outer mitochondrial membrane 7
ENSRNOG00000010420	Shfm1	680532	-0.497201	6.01346	28.088	1.89e-05	0.00865228	0.00506577	split hand/foot malformation (ectrodactyly) type 1
ENSRNOG00000020464	Mrpl54	299628	-0.594924	5.37363	32.6968	6.59e-06	0.00865228	0.00506577	mitochondrial ribosomal protein L54
ENSRNOG00000023385	Rpl37a	100361520	-0.673534	6.76564	26.2598	2.95e-05	0.00865228	0.00506577	ribosomal protein L37a
ENSRNOG00000009823	Naa38	287429	-0.454081	4.80496	26.2278	2.97e-05	0.00865228	0.00506577	N(alpha)-acetyltransferase 38, NatC auxiliary subunit
ENSRNOG00000009090	Dad1	192275	-0.44374	6.09472	31.4428	8.69e-06	0.00865228	0.00506577	defender against cell death 1
ENSRNOG00000020264	Dhrs1	290234	-0.552312	5.50848	26.4109	2.84e-05	0.00865228	0.00506577	dehydrogenase/reductase 1
ENSRNOG00000010855	Mrpl57	691814	-0.493215	4.3836	28.6432	1.65e-05	0.00865228	0.00506577	mitochondrial ribosomal protein L57
ENSRNOG00000018653	Pfdn1	361310	-0.493143	5.13482	26.4687	2.8e-05	0.00865228	0.00506577	prefoldin subunit 1
ENSRNOG00000050735	Cd99	652929	-0.520203	5.0231	33.1476	5.97e-06	0.00865228	0.00506577	CD99 molecule
ENSRNOG00000020442	Ubl5	500954	-0.478107	6.07092	26.0835	3.08e-05	0.00877733	0.00513898	ubiquitin-like 5
ENSRNOG00000005698	Ndufa5	25488	-0.515038	5.5579	25.9289	3.2e-05	0.0088022	0.00515354	NADH:ubiquinone oxidoreductase subunit A5
ENSRNOG00000003797	Mrps7	113958	-0.280199	5.46809	25.7419	3.35e-05	0.00880969	0.00515793	mitochondrial ribosomal protein S7
ENSRNOG00000049912	Atp5e	245958	-0.465355	7.05174	24.9998	4.04e-05	0.00990172	0.00579729	ATP synthase, H+ transporting, mitochondrial F1 complex, epsilon subunit
ENSRNOG00000012314	Slirp	688717	-0.415696	3.79129	24.0336	5.19e-05	0.00990172	0.00579729	SRA stem-loop interacting RNA binding protein
ENSRNOG00000005203	Sec61g	689134	-0.763285	3.38093	25.0465	4e-05	0.00990172	0.00579729	Sec61 translocon gamma subunit
ENSRNOG00000003724	Mrpl27	287635	-0.417529	5.26152	24.0427	5.17e-05	0.00990172	0.00579729	mitochondrial ribosomal protein L27
ENSRNOG00000019895	Nedd8	25490	-0.35369	5.78005	24.4945	4.6e-05	0.00990172	0.00579729	neural precursor cell expressed, developmentally down-regulated 8
ENSRNOG00000019971	Kxd1	498606	-0.416904	4.81926	24.3498	4.78e-05	0.00990172	0.00579729	KxDL motif containing 1
ENSRNOG00000033611	Wdr83os	288925	-0.399602	4.93582	24.8549	4.2e-05	0.00990172	0.00579729	WD repeat domain 83 opposite strand
ENSRNOG00000008551	Rps7	29258	-0.558462	5.39526	23.6207	5.78e-05	0.0099116	0.00580308	ribosomal protein S7
ENSRNOG00000054140	RGD1559821	304447	-0.381742	7.79795	23.6741	5.7e-05	0.0099116	0.00580308	similar to myosin, light polypeptide 6, alkali, smooth muscle and non-muscle
ENSRNOG00000015844	Snrpd2	680309	-0.491896	4.16288	23.295	6.29e-05	0.00991361	0.00580425	small nuclear ribonucleoprotein D2 polypeptide
ENSRNOG00000024309	LOC688869	688869	-0.431024	3.69359	22.7647	7.25e-05	0.00991361	0.00580425	similar to cytochrome c oxidase, subunit VIb polypeptide 1
ENSRNOG00000018186	Lamtor5	295357	-0.456761	5.04653	22.8137	7.15e-05	0.00991361	0.00580425	late endosomal/lysosomal adaptor, MAPK and MTOR activator 5
ENSRNOG00000016723	Phpt1	296571	-0.386573	4.65058	22.7881	7.2e-05	0.00991361	0.00580425	phosphohistidine phosphatase 1
ENSRNOG00000036894	Cisd3	287661	-0.359408	5.26886	22.9802	6.84e-05	0.00991361	0.00580425	CDGSH iron sulfur domain 3
ENSRNOG00000019974	Uba52	64156	-0.385838	7.63231	22.777	7.22e-05	0.00991361	0.00580425	ubiquitin A-52 residue ribosomal protein fusion product 1
ENSRNOG00000031022	Rpl36al	81769	-0.553736	4.31463	22.8193	7.14e-05	0.00991361	0.00580425	ribosomal protein L36a-like
ENSRNOG00000000957	Rpl21	79449	-0.693135	4.08012	22.963	6.87e-05	0.00991361	0.00580425	ribosomal protein L21
ENSRNOG00000016387	Rpl34	362041	-0.511571	5.3349	22.3823	8.03e-05	0.0103643	0.00606815	ribosomal protein L34
ENSRNOG00000026616	Ndufb2	362344	-0.450706	5.8132	22.0474	8.8e-05	0.0103643	0.00606815	NADH:ubiquinone oxidoreductase subunit B2
ENSRNOG00000018791	Dnlz	296587	-0.453014	4.03284	22.0796	8.72e-05	0.0103643	0.00606815	DNL-type zinc finger
ENSRNOG00000018289	Park7	117287	-0.33208	6.52185	21.8517	9.28e-05	0.0103643	0.00606815	Parkinsonism associated deglycase
ENSRNOG00000010807	Cox6c	54322	-0.470325	6.96119	22.3092	8.19e-05	0.0103643	0.00606815	cytochrome c oxidase subunit 6C
ENSRNOG00000003833	Nenf	289380	-0.670289	2.81098	22.1589	8.53e-05	0.0103643	0.00606815	neudesin neurotrophic factor
ENSRNOG00000003626	Atp5h	641434	-0.40245	6.90311	21.9182	9.11e-05	0.0103643	0.00606815	ATP synthase, H+ transporting, mitochondrial Fo complex, subunit d
ENSRNOG00000008845	Pdrg1	296278	-0.395989	4.02566	21.7133	9.64e-05	0.0104356	0.00610988	p53 and DNA damage regulated 1
ENSRNOG00000001551	Atp5j	94271	-0.332414	6.41491	21.707	9.65e-05	0.0104356	0.00610988	ATP synthase, H+ transporting, mitochondrial Fo complex, subunit F6
ENSRNOG00000008459	Anapc13	685029	-0.440893	4.63367	21.6523	9.8e-05	0.0105087	0.00615269	anaphase promoting complex subunit 13
ENSRNOG00000053456	Lage3	293863	-0.371703	4.8596	21.2877	0.000108361	0.0105223	0.00616062	L antigen family, member 3
ENSRNOG00000015749	Nme3	85269	-0.361584	5.02282	21.2371	0.000109893	0.0105223	0.00616062	NME/NM23 nucleoside diphosphate kinase 3
ENSRNOG00000020487	Coa3	498000	-0.413383	4.49763	21.3631	0.000106123	0.0105223	0.00616062	cytochrome C oxidase assembly factor 3
ENSRNOG00000042653	LOC690871	690871	-0.51736	3.27254	21.5739	0.000100129	0.0105223	0.00616062	hypothetical protein LOC690871
ENSRNOG00000050169	Pet100	688786	-0.408131	4.98707	21.5243	0.000101504	0.0105223	0.00616062	PET100 homolog
ENSRNOG00000006283	NA	NA	-0.690813	4.191	21.0806	0.000114775	0.0109118	0.00638867	NA
ENSRNOG00000003706	Ufc1	445268	-0.366215	6.03301	20.9991	0.000117414	0.0109375	0.00640373	ubiquitin-fold modifier conjugating enzyme 1
ENSRNOG00000005512	Ndufa4	681024	-0.404397	7.617	20.9096	0.000120384	0.0110531	0.00647141	NADH:ubiquinone oxidoreductase subunit A4
ENSRNOG00000012778	Magoh	298385	-0.451955	4.024	20.8176	0.000123526	0.0112644	0.00659512	mago homolog, exon junction complex core component
ENSRNOG00000048174	Uqcrq	497902	-0.462694	7.42978	20.6611	0.000129071	0.0115347	0.00675335	ubiquinol-cytochrome c reductase, complex III subunit VII
ENSRNOG00000025310	Pop7	288564	-0.468788	2.41691	20.4344	0.000137592	0.0115765	0.00677787	POP7 homolog, ribonuclease P/MRP subunit
ENSRNOG00000011214	Polr2f	83503	-0.430989	3.71253	20.2575	0.000144664	0.0118246	0.00692308	RNA polymerase II subunit F
ENSRNOG00000062298	NA	NA	-0.537347	3.69968	20.1181	0.000150518	0.0118688	0.00694895	NA
ENSRNOG00000025715	Dynlrb1	170714	-0.343759	5.43455	20.0723	0.000152496	0.011897	0.00696551	dynein light chain roadblock-type 1
ENSRNOG00000004107	Rpl23	29282	-0.557308	7.19334	20.0508	0.000153437	0.011897	0.00696551	ribosomal protein L23
ENSRNOG00000025388	Mrpl33	100363539	-0.484159	3.84314	19.8919	0.00016057	0.012022	0.00703867	mitochondrial ribosomal protein L33
ENSRNOG00000003549	Cnpy2	685814	-0.329911	6.30854	19.8733	0.000161429	0.012022	0.00703867	canopy FGF signaling regulator 2
ENSRNOG00000002999	Timmdc1	303922	-0.32392	4.49366	19.7045	0.000169447	0.012278	0.00718859	translocase of inner mitochondrial membrane domain containing 1
ENSRNOG00000032630	Mrps28	689025	-0.399987	4.36538	19.5465	0.000177348	0.0124099	0.00726581	mitochondrial ribosomal protein S28
ENSRNOG00000003520	Prdx2	29338	-0.299445	6.18578	19.4582	0.000181937	0.0124876	0.00731125	peroxiredoxin 2
ENSRNOG00000033498	Cib1	81823	-0.397268	5.09873	19.2676	0.000192287	0.0125831	0.00736721	calcium and integrin binding 1
ENSRNOG00000020941	Psenen	292788	-0.341536	6.26315	19.1598	0.000198423	0.0126209	0.0073893	presenilin enhancer gamma secretase subunit
ENSRNOG00000047115	Cox16	100302447	-0.436288	5.30617	19.1981	0.000196221	0.0126209	0.0073893	COX16, cytochrome c oxidase assembly homolog
ENSRNOG00000016660	Cox5b	94194	-0.330519	6.99113	19.1665	0.000198039	0.0126209	0.0073893	cytochrome c oxidase subunit 5B
ENSRNOG00000015277	NA	NA	-0.362666	7.55383	19.0915	0.000202422	0.0126306	0.00739498	NA
ENSRNOG00000002693	Nme1	191575	-0.563207	3.412	18.8875	0.000214891	0.0128405	0.0075179	NME/NM23 nucleoside diphosphate kinase 1
ENSRNOG00000000989	Bud31	89819	-0.34855	5.0589	18.9412	0.000211534	0.0128405	0.0075179	BUD31 homolog
ENSRNOG00000011104	Rpl22	81768	-0.627105	4.208	18.8459	0.000217538	0.0128462	0.00752126	ribosomal protein L22
ENSRNOG00000006440	Ift27	300062	-0.438928	2.6592	18.8598	0.000216648	0.0128462	0.00752126	intraflagellar transport 27
ENSRNOG00000026260	Rpl11	362631	-0.431517	7.14092	18.733	0.000224895	0.0129945	0.00760805	ribosomal protein L11
ENSRNOG00000046002	LOC301124	301124	-0.358635	6.9298	18.7147	0.000226112	0.0130087	0.00761637	hypothetical LOC301124
ENSRNOG00000014284	Elof1	691193	-0.37882	4.76648	18.6124	0.000233053	0.0131676	0.00770941	elongation factor 1 homolog
ENSRNOG00000027049	LOC689271	689271	-0.393833	6.66423	18.5378	0.000238255	0.0133632	0.00782395	similar to ATP synthase, H+ transporting, mitochondrial Fo complex, subunit f, isoform 2
ENSRNOG00000056435	LOC102546764	102546764	-0.467499	2.23861	18.4531	0.000244325	0.0135338	0.00792381	cx9C motif-containing protein 4-like
ENSRNOG00000019201	Naxe	295229	-0.340009	4.69618	18.3875	0.000249138	0.0136873	0.00801366	NAD(P)HX epimerase
ENSRNOG00000013604	Gpx4	29328	-0.437471	7.70882	18.3031	0.000255478	0.0138651	0.00811781	glutathione peroxidase 4
ENSRNOG00000025909	Uqcc2	361805	-0.513153	3.10489	18.1181	0.000270005	0.014306	0.00837592	ubiquinol-cytochrome c reductase complex assembly factor 2
ENSRNOG00000042696	Minos1	362641	-0.487004	4.74242	18.0766	0.000273387	0.0144281	0.00844743	mitochondrial inner membrane organizing system 1
ENSRNOG00000020543	Nosip	292894	-0.405205	4.22954	18.0456	0.000275938	0.0144475	0.00845874	nitric oxide synthase interacting protein
ENSRNOG00000037540	Tmem256	287442	-0.578705	3.86378	17.9833	0.000281158	0.0144959	0.00848708	transmembrane protein 256
ENSRNOG00000008140	Rpl15	245981	-0.464463	6.42819	17.9218	0.000286408	0.0146505	0.00857759	ribosomal protein L15
ENSRNOG00000022153	Tmem134	361695	-0.388109	5.27223	17.8712	0.000290809	0.0147624	0.00864311	transmembrane protein 134
ENSRNOG00000018795	Rpl18a	290641	-0.452333	7.50033	17.8595	0.000291833	0.0147624	0.00864311	ribosomal protein L18A
ENSRNOG00000018367	Taldo1	83688	-0.275077	6.24188	17.6852	0.000307631	0.0150207	0.00879437	transaldolase 1
ENSRNOG00000010512	Yipf1	298312	-0.409175	4.61644	17.6416	0.000311728	0.0150207	0.00879437	Yip1 domain family, member 1
ENSRNOG00000038951	Cox17	89786	-0.429994	4.75585	17.6957	0.000306652	0.0150207	0.00879437	COX17 cytochrome c oxidase copper chaperone
ENSRNOG00000015974	Tmem208	291963	-0.311452	4.81381	17.6321	0.000312628	0.0150207	0.00879437	transmembrane protein 208
ENSRNOG00000017817	Cox4i1	29445	-0.384636	8.4428	17.6519	0.000310754	0.0150207	0.00879437	cytochrome c oxidase subunit 4i1
ENSRNOG00000019682	Timm13	252928	-0.377643	5.75699	17.5668	0.000318884	0.015135	0.00886131	translocase of inner mitochondrial membrane 13
ENSRNOG00000053172	Ssr4	29435	-0.339017	5.94606	17.5102	0.00032443	0.0153133	0.00896569	signal sequence receptor subunit 4
ENSRNOG00000018426	Apoc1	25292	-0.724065	10.2852	17.4251	0.000332954	0.0153376	0.00897992	apolipoprotein C1
ENSRNOG00000016952	Uqcr11	690848	-0.397044	6.31649	17.4421	0.000331231	0.0153376	0.00897992	ubiquinol-cytochrome c reductase, complex III subunit XI
ENSRNOG00000020068	Ndufaf3	56769	-0.28781	4.15633	17.4349	0.00033196	0.0153376	0.00897992	NADH:ubiquinone oxidoreductase complex assembly factor 3
ENSRNOG00000059061	Uqcr10	685322	-0.471176	6.11611	17.4843	0.000327	0.0153376	0.00897992	ubiquinol-cytochrome c reductase, complex III subunit X
ENSRNOG00000006619	Dnajc9	364240	-0.342054	3.74662	17.4034	0.000335164	0.0153482	0.00898611	DnaJ heat shock protein family (Hsp40) member C9
ENSRNOG00000000541	Glo1	294320	-0.399895	6.16268	17.4004	0.000335473	0.0153482	0.00898611	glyoxalase 1
ENSRNOG00000022860	Swi5	499779	-0.339442	5.18783	17.2236	0.000354126	0.015771	0.00923363	SWI5 homologous recombination repair protein
ENSRNOG00000015756	NA	NA	-0.443824	4.02234	17.1503	0.000362186	0.0160235	0.00938146	NA
ENSRNOG00000017468	Trappc6a	680465	-0.373701	5.00944	17.1162	0.000366	0.0161073	0.00943058	trafficking protein particle complex 6A
ENSRNOG00000014272	Rpl35	296709	-0.476147	6.40271	17.0722	0.000370991	0.0162521	0.00951532	ribosomal protein L35
ENSRNOG00000018007	Gtf2h5	502227	-0.440089	4.33995	16.7934	0.000404397	0.0163774	0.00958872	general transcription factor IIH subunit 5
ENSRNOG00000017418	Rps3	140654	-0.388373	7.15283	16.9472	0.000385583	0.0163774	0.00958872	ribosomal protein S3
ENSRNOG00000020165	Ahsp	293522	-1.73293	0.750107	16.9003	0.000398493	0.0163774	0.00958872	alpha hemoglobin stabilizing protein
ENSRNOG00000021132	Trmt112	293700	-0.421811	5.02821	17.0077	0.000378449	0.0163774	0.00958872	tRNA methyltransferase 11-2 homolog (S. cerevisiae)
ENSRNOG00000048342	Tbca	366995	-0.424826	5.86008	16.847	0.000397725	0.0163774	0.00958872	tubulin folding cofactor A
ENSRNOG00000007512	Srp14	296076	-0.322235	5.12223	16.95	0.000385255	0.0163774	0.00958872	signal recognition particle 14
ENSRNOG00000053615	Mrpl50	362517	-0.353256	4.16862	16.9379	0.0003867	0.0163774	0.00958872	mitochondrial ribosomal protein L50
ENSRNOG00000047931	Tmsb4x	81814	-0.415964	7.65917	16.9896	0.000380567	0.0163774	0.00958872	thymosin beta 4, X-linked
ENSRNOG00000054689	Cox7b	303393	-0.366436	6.59606	16.8894	0.00039254	0.0163774	0.00958872	cytochrome c oxidase subunit 7B
ENSRNOG00000011979	Mrps24	498406	-0.385032	4.45551	16.8054	0.000402895	0.0163774	0.00958872	mitochondrial ribosomal protein S24
ENSRNOG00000006898	Mrps16	688912	-0.37779	4.9205	16.9073	0.000390373	0.0163774	0.00958872	mitochondrial ribosomal protein S16
ENSRNOG00000039871	RGD1306063	289928	-0.385848	4.04578	16.8827	0.000393349	0.0163774	0.00958872	similar to HT021
ENSRNOG00000039297	Mrpl52	361037	-0.368803	6.03245	16.9877	0.000380794	0.0163774	0.00958872	mitochondrial ribosomal protein L52
ENSRNOG00000006992	Rpl7	297755	-0.438017	7.34576	16.682	0.000418647	0.0165077	0.009665	ribosomal protein L7
ENSRNOG00000004196	Rps29	25348	-0.54922	5.79346	16.5006	0.000443024	0.0165077	0.009665	ribosomal protein S29
ENSRNOG00000007336	Churc1	299154	-0.39723	4.83478	16.7025	0.000415979	0.0165077	0.009665	churchill domain containing 1
ENSRNOG00000005009	Zfp3	497944	-0.471164	2.08377	16.5774	0.000432513	0.0165077	0.009665	zinc finger protein 3
ENSRNOG00000023344	Rpl23a	360572	-0.502762	5.24848	16.503	0.000442687	0.0165077	0.009665	ribosomal protein L23a
ENSRNOG00000002671	Nme2	83782	-0.433961	6.2675	16.677	0.000419296	0.0165077	0.009665	NME/NM23 nucleoside diphosphate kinase 2
ENSRNOG00000018075	NA	NA	-0.356533	5.15289	16.62	0.00042681	0.0165077	0.009665	NA
ENSRNOG00000017602	Il34	498951	-0.57486	2.47338	16.4977	0.000443425	0.0165077	0.009665	interleukin 34
ENSRNOG00000015063	Dhodh	65156	-0.582663	2.73016	16.5105	0.000441662	0.0165077	0.009665	dihydroorotate dehydrogenase (quinone)
ENSRNOG00000050117	NA	NA	-0.826197	6.86005	16.6016	0.000447317	0.0165605	0.00969587	NA
ENSRNOG00000012550	Uqcrh	366448	-0.355832	6.68223	16.4442	0.000450919	0.0165605	0.00969587	ubiquinol-cytochrome c reductase hinge protein
ENSRNOG00000012604	NA	NA	-0.521621	2.84964	16.3952	0.000457898	0.0167251	0.00979228	NA
ENSRNOG00000012724	RGD1559786	298384	-0.410964	4.13561	16.3247	0.000468149	0.0169609	0.00993033	similar to RIKEN cDNA 0610037L13
ENSRNOG00000001430	Polr2j	288588	-0.295725	4.71783	16.2703	0.000476229	0.0171609	0.0100474	RNA polymerase II subunit J
ENSRNOG00000019949	Mrps12	292758	-0.296514	4.69012	16.2252	0.00048304	0.0172671	0.0101096	mitochondrial ribosomal protein S12
ENSRNOG00000008226	Zbtb8os	297885	-0.276061	4.48094	16.2167	0.000484342	0.0172676	0.0101099	zinc finger and BTB domain containing 8 opposite strand
ENSRNOG00000021890	Nob1	291996	-0.363923	4.65046	16.1979	0.000487213	0.017278	0.010116	NIN1/PSMD8 binding protein 1 homolog
ENSRNOG00000015865	Ap2s1	65046	-0.269449	5.72713	16.1696	0.00049159	0.0173872	0.0101799	adaptor-related protein complex 2, sigma 1 subunit
ENSRNOG00000010189	Rps24	81776	-0.563771	6.00207	16.1298	0.000497802	0.0174231	0.0102009	ribosomal protein S24
ENSRNOG00000012630	Rhoc	295342	-0.672154	3.5625	16.0478	0.000510888	0.0176506	0.0103342	ras homolog family member C
ENSRNOG00000007784	Bloc1s1	288785	-0.363736	5.05175	16.0031	0.000518177	0.0178107	0.0104278	biogenesis of lysosomal organelles complex-1, subunit 1
ENSRNOG00000006345	Sec61b	298068	-0.53937	5.62492	15.9773	0.000522434	0.0178654	0.0104599	Sec61 translocon beta subunit
ENSRNOG00000016193	RGD1562114	500795	-0.514155	2.81297	15.9454	0.000527757	0.0180015	0.0105396	RGD1562114
ENSRNOG00000019552	Lsm7	362829	-0.41276	3.53725	15.8917	0.000536854	0.0181731	0.01064	LSM7 homolog, U6 small nuclear RNA and mRNA degradation associated
ENSRNOG00000058726	NA	NA	-1.14193	1.48111	15.7882	0.000554846	0.0183618	0.0107505	NA
ENSRNOG00000028640	Siva1	362791	-0.63498	1.54898	15.7148	0.000568008	0.0183618	0.0107505	SIVA1, apoptosis-inducing factor
ENSRNOG00000048320	Ndufa11	301123	-0.276565	6.61646	15.7135	0.000568244	0.0183618	0.0107505	NADH:ubiquinone oxidoreductase subunit A11
ENSRNOG00000046316	Tomm6	681123	-0.408327	4.09227	15.7986	0.000552996	0.0183618	0.0107505	translocase of outer mitochondrial membrane 6
ENSRNOG00000008947	Cpz	83575	-0.826898	2.65635	15.6885	0.000572799	0.0183618	0.0107505	carboxypeptidase Z
ENSRNOG00000018932	Ccdc124	290642	-0.282633	4.24441	15.6873	0.000573019	0.0183618	0.0107505	coiled-coil domain containing 124
ENSRNOG00000010691	Cmtm3	291813	-0.637608	2.62822	15.7685	0.000558342	0.0183618	0.0107505	CKLF-like MARVEL transmembrane domain containing 3
ENSRNOG00000001170	Cox6a1	25282	-0.301457	7.50019	15.7454	0.000562476	0.0183618	0.0107505	cytochrome c oxidase subunit 6A1
ENSRNOG00000050410	Snrpd3	687711	-0.366894	4.91959	15.6722	0.000575802	0.0183777	0.0107598	small nuclear ribonucleoprotein D3
ENSRNOG00000024845	Mrps21	689432	-0.427761	3.76662	15.6511	0.0005797	0.0184144	0.0107813	mitochondrial ribosomal protein S21
ENSRNOG00000015682	Kel	297025	-2.08208	0.15229	15.7239	0.000578655	0.0184144	0.0107813	Kell blood group, metallo-endopeptidase
ENSRNOG00000013300	Atpif1	25392	-0.472365	4.00814	15.6263	0.000584317	0.0184982	0.0108304	ATPase inhibitory factor 1
ENSRNOG00000038328	Gjc2	497913	-1.43875	-0.572169	15.5234	0.000603953	0.0189159	0.0110749	gap junction protein, gamma 2
ENSRNOG00000014762	Ppie	298508	-0.354606	3.31936	15.4734	0.000613737	0.019112	0.0111898	peptidylprolyl isomerase E
ENSRNOG00000009155	Ndufs3	295923	-0.307384	6.15253	15.4123	0.000625932	0.0192445	0.0112674	NADH dehydrogenase (ubiquinone) Fe-S protein 3
ENSRNOG00000019007	Rpl14	65043	-0.365463	6.67195	15.4179	0.000624811	0.0192445	0.0112674	ribosomal protein L14
ENSRNOG00000009351	Srp68	363707	-0.310125	5.20217	15.4233	0.000623724	0.0192445	0.0112674	signal recognition particle 68
ENSRNOG00000010363	Mrps23	360594	-0.301797	5.14877	15.3118	0.000646582	0.0197436	0.0115595	mitochondrial ribosomal protein S23
ENSRNOG00000049771	Gstt1	25260	-0.554446	4.96715	15.266	0.000656236	0.0199475	0.0116789	glutathione S-transferase theta 1
ENSRNOG00000008461	NA	NA	-0.34433	5.75325	15.2278	0.000664405	0.0200497	0.0117387	NA
ENSRNOG00000023020	Fdx1l	313786	-0.410985	4.26751	15.2224	0.00066558	0.0200497	0.0117387	ferredoxin 1-like
ENSRNOG00000003385	Glrx2	114022	-0.298871	3.50658	15.2425	0.00066125	0.0200497	0.0117387	glutaredoxin 2
ENSRNOG00000017467	Rab4a	25532	-0.42352	3.44588	15.228	0.00066436	0.0200497	0.0117387	RAB4A, member RAS oncogene family
ENSRNOG00000020542	Krtcap2	295243	-0.383523	5.36692	15.1616	0.000678837	0.0202413	0.0118509	keratinocyte associated protein 2
ENSRNOG00000008222	Timm9	171139	-0.437805	4.14005	15.1586	0.000679491	0.0202413	0.0118509	translocase of inner mitochondrial membrane 9
ENSRNOG00000052564	Gpx3	64317	-0.750972	4.22626	15.2603	0.000677263	0.0202413	0.0118509	glutathione peroxidase 3
ENSRNOG00000018676	RGD1562987	498886	-0.328517	5.24439	15.1148	0.000689226	0.0203953	0.0119411	similar to cDNA sequence BC031181
ENSRNOG00000008810	Nsmf	117536	-0.561587	2.99399	15.0832	0.000696361	0.0204767	0.0119887	NMDA receptor synaptonuclear signaling and neuronal migration factor
ENSRNOG00000000701	Iscu	288740	-0.364593	6.54508	15.0813	0.000696787	0.0204767	0.0119887	iron-sulfur cluster assembly enzyme
ENSRNOG00000008673	Arpc3	288669	-0.306764	5.70401	15.0035	0.000714666	0.0208717	0.01222	actin related protein 2/3 complex, subunit 3
ENSRNOG00000000566	Pcbd1	29700	-0.362642	8.32938	14.992	0.000717367	0.020905	0.0122395	pterin-4 alpha-carbinolamine dehydratase 1
ENSRNOG00000021866	Bola3	297388	-0.360538	3.69863	14.953	0.000726546	0.0209385	0.0122591	bolA family member 3
ENSRNOG00000024603	Rps15	29285	-0.383553	6.25201	14.9585	0.000725249	0.0209385	0.0122591	ribosomal protein S15
ENSRNOG00000037402	Cops9	681389	-0.632524	5.80215	14.9835	0.000727887	0.0209385	0.0122591	COP9 signalosome subunit 9
ENSRNOG00000003211	Srp9	690345	-0.449105	4.4993	14.9608	0.000724716	0.0209385	0.0122591	signal recognition particle 9
ENSRNOG00000010805	Fabp4	79451	-1.52767	3.12175	15.2622	0.000735158	0.0210134	0.012303	fatty acid binding protein 4
ENSRNOG00000004401	Mrpl13	299938	-0.426588	4.42557	14.9165	0.000735281	0.0210134	0.012303	mitochondrial ribosomal protein L13
ENSRNOG00000043105	Lyrm2	690354	-0.302895	4.14165	14.8737	0.00074564	0.0211317	0.0123723	LYR motif containing 2
ENSRNOG00000000505	Rpl10a	81729	-0.602472	2.75425	14.8499	0.000751482	0.0211631	0.0123906	ribosomal protein L10A
ENSRNOG00000009723	Ptpmt1	29390	-0.318902	5.12237	14.7973	0.000764546	0.0213515	0.012501	protein tyrosine phosphatase, mitochondrial 1
ENSRNOG00000016961	Rps27	94266	-0.519829	5.6778	14.7209	0.000783997	0.0217138	0.0127131	ribosomal protein S27
ENSRNOG00000002721	Ndufb4	288088	-0.567996	2.62441	14.7096	0.000786921	0.0217499	0.0127342	NADH:ubiquinone oxidoreductase subunit B4
ENSRNOG00000016392	Zfp593	298546	-0.594261	2.67624	14.6535	0.000801574	0.0218841	0.0128128	zinc finger protein 593
ENSRNOG00000024899	Cxcl13	498335	-1.83175	0.871423	14.7558	0.000808722	0.021945	0.0128485	C-X-C motif chemokine ligand 13
ENSRNOG00000013078	Zcchc7	298086	-0.495893	3.32969	14.6061	0.000814207	0.0219607	0.0128576	zinc finger CCHC-type containing 7
ENSRNOG00000008891	Ift20	287541	-0.403798	5.27291	14.5263	0.000835947	0.0223225	0.0130694	intraflagellar transport 20
ENSRNOG00000011647	S100a6	85247	-0.737419	2.88742	14.4379	0.000860791	0.0227592	0.0133251	S100 calcium binding protein A6
ENSRNOG00000002050	Igfbp7	289560	-0.510979	6.62311	14.3613	0.000882961	0.0230274	0.0134822	insulin-like growth factor binding protein 7
ENSRNOG00000019178	Taf10	293345	-0.402215	5.21821	14.3486	0.000886694	0.0230799	0.0135129	TATA-box binding protein associated factor 10
ENSRNOG00000001239	Ddt	29318	-0.431982	8.52787	14.3392	0.000889482	0.0231076	0.0135291	D-dopachrome tautomerase
ENSRNOG00000049908	Fam104b	100359832	-0.328335	3.02695	14.3218	0.000894645	0.023152	0.0135551	family with sequence similarity 104, member B
ENSRNOG00000009535	Stoml2	298203	-0.236225	5.86289	14.2897	0.000904258	0.0232421	0.0136079	stomatin like 2
ENSRNOG00000017284	Nop16	306768	-0.394404	4.4949	14.2813	0.000906798	0.0232421	0.0136079	NOP16 nucleolar protein
ENSRNOG00000017843	Polr3k	366277	-0.389572	4.19716	14.1782	0.000938509	0.0235634	0.013796	RNA polymerase III subunit K
ENSRNOG00000042421	RGD1559909	362592	-0.552875	3.92732	14.1939	0.000933623	0.0235634	0.013796	RGD1559909
ENSRNOG00000019247	Plekhj1	314634	-0.374609	4.36556	14.1779	0.000938607	0.0235634	0.013796	pleckstrin homology domain containing J1
ENSRNOG00000007845	Supt4h1	287608	-0.347044	4.42733	14.1859	0.000936119	0.0235634	0.013796	SPT4 homolog, DSIF elongation factor subunit
ENSRNOG00000020460	Banf1	114087	-0.332208	5.12565	14.1239	0.00095573	0.0237758	0.0139203	barrier to autointegration factor 1
ENSRNOG00000030120	Ormdl2	288783	-0.300395	5.58666	14.0955	0.000964853	0.0238193	0.0139458	ORMDL sphingolipid biosynthesis regulator 2
ENSRNOG00000011029	Sec11a	65166	-0.371039	5.74535	14.0066	0.00099407	0.0242571	0.0142021	SEC11 homolog A, signal peptidase complex subunit
ENSRNOG00000029893	Rwdd3	65026	-0.572073	1.77068	14.003	0.000995256	0.0242571	0.0142021	RWD domain containing 3
ENSRNOG00000012985	Pfdn5	300257	-0.3988	5.67629	14.0123	0.000992171	0.0242571	0.0142021	prefoldin subunit 5
ENSRNOG00000011747	Tmem205	300441	-0.424475	7.78821	13.9637	0.00100851	0.0244369	0.0143074	transmembrane protein 205
ENSRNOG00000061231	Selm	498398	-0.855126	1.55075	13.9595	0.00100993	0.0244369	0.0143074	selenoprotein M
ENSRNOG00000016829	Isoc2b	361501	-0.354853	4.7982	13.9249	0.00102174	0.0245365	0.0143657	isochorismatase domain containing 2b
ENSRNOG00000002569	Mrps14	289143	-0.322732	4.44695	13.9236	0.0010222	0.0245365	0.0143657	mitochondrial ribosomal protein S14
ENSRNOG00000008329	Ndufb11	299310	-0.309435	6.39569	13.902	0.00102965	0.0246034	0.0144049	NADH:ubiquinone oxidoreductase subunit B11
ENSRNOG00000019798	Stub1	287155	-0.384794	5.11086	13.8658	0.00104229	0.024776	0.0145059	STIP1 homology and U-box containing protein 1
ENSRNOG00000050741	Rbm4	293663	-0.355774	3.52819	13.8447	0.00104974	0.0248617	0.0145561	RNA binding motif protein 4
ENSRNOG00000052141	Rps10	81773	-0.517067	4.25157	13.83	0.00105496	0.0248942	0.0145751	ribosomal protein S10
ENSRNOG00000028884	Atp5l	300677	-0.303083	6.9773	13.8252	0.00105668	0.0248942	0.0145751	ATP synthase, H+ transporting, mitochondrial Fo complex, subunit G
ENSRNOG00000002178	Mrps18c	289469	-0.404136	4.35005	13.8318	0.00105432	0.0248942	0.0145751	mitochondrial ribosomal protein S18C
ENSRNOG00000038902	RGD1565641	499567	-0.403768	3.99776	13.7887	0.00106979	0.0250271	0.014653	RGD1565641
ENSRNOG00000007650	Cd63	29186	-0.840371	4.84619	13.9194	0.00108512	0.0252974	0.0148112	Cd63 molecule
ENSRNOG00000008102	Dph7	296550	-0.563741	2.01429	13.695	0.00110427	0.0256546	0.0150204	diphthamide biosynthesis 7
ENSRNOG00000011383	Ndufs4	499529	-0.330614	5.25496	13.679	0.00111029	0.0257055	0.0150501	NADH:ubiquinone oxidoreductase subunit S4
ENSRNOG00000017144	Mea1	685131	-0.236518	6.15796	13.6807	0.00110964	0.0257055	0.0150501	male-enhanced antigen 1
ENSRNOG00000058694	Alg5	295051	-0.284724	4.81785	13.6374	0.00112606	0.0259958	0.0152201	ALG5, dolichyl-phosphate beta-glucosyltransferase
ENSRNOG00000016619	Use1	290627	-0.341095	5.48642	13.6357	0.00112671	0.0259958	0.0152201	unconventional SNARE in the ER 1
ENSRNOG00000059381	NA	NA	-0.393936	2.82369	13.5868	0.00114562	0.026385	0.015448	NA
ENSRNOG00000049683	Sh3gl1	81922	-0.280243	4.45138	13.56	0.00115612	0.0264467	0.0154841	SH3 domain-containing GRB2-like 1
ENSRNOG00000020296	Usmg5	171069	-0.415653	3.01773	13.5352	0.00116591	0.0265591	0.0155499	up-regulated during skeletal muscle growth 5 homolog (mouse)
ENSRNOG00000027742	Adamtsl2	311827	-0.758356	3.53813	13.5642	0.0011749	0.0265591	0.0155499	ADAMTS-like 2
ENSRNOG00000015320	Atp5g2	171082	-0.290711	7.17156	13.5257	0.00116968	0.0265591	0.0155499	ATP synthase, H+ transporting, mitochondrial Fo complex, subunit C2 (subunit 9)
ENSRNOG00000019934	Paip2	361309	-0.232161	5.45828	13.4888	0.00118449	0.0267308	0.0156504	poly(A) binding protein interacting protein 2
ENSRNOG00000011138	Rpl29	29283	-0.358322	5.29501	13.4094	0.00121705	0.0268083	0.0156958	ribosomal protein L29
ENSRNOG00000003011	Gadd45gip1	288916	-0.330584	4.91599	13.4199	0.00121269	0.0268083	0.0156958	GADD45G interacting protein 1
ENSRNOG00000001003	Trappc5	363858	-0.308983	4.12374	13.4176	0.00121366	0.0268083	0.0156958	trafficking protein particle complex 5
ENSRNOG00000013719	Dph5	295394	-0.461346	3.546	13.3789	0.00122981	0.0268933	0.0157456	diphthamide biosynthesis 5
ENSRNOG00000047503	Apoc3	24207	-0.421084	11.8658	13.3721	0.00123268	0.0269121	0.0157566	apolipoprotein C3
ENSRNOG00000020527	Drap1	293674	-0.375996	5.14807	13.3468	0.00124343	0.0270199	0.0158197	Dr1 associated protein 1
ENSRNOG00000019838	Gmfg	113940	-0.52951	3.5039	13.3311	0.00125013	0.0270309	0.0158261	glia maturation factor, gamma
ENSRNOG00000000033	Tmcc2	305095	-2.08387	3.75933	13.7407	0.00125194	0.0270309	0.0158261	transmembrane and coiled-coil domain family 2
ENSRNOG00000015294	RGD1306215	296565	-0.400845	3.16344	13.2802	0.00127213	0.0272817	0.015973	similar to hypothetical protein MGC36831
ENSRNOG00000062108	Tomm5	680080	-0.450395	4.08767	13.2849	0.0012701	0.0272817	0.015973	translocase of outer mitochondrial membrane 5
ENSRNOG00000048843	Tsfm	679068	-0.377628	4.15993	13.2401	0.0012898	0.0273698	0.0160245	Ts translation elongation factor, mitochondrial
ENSRNOG00000027175	Cnpy4	363886	-0.455092	2.66447	13.2165	0.0013003	0.0274631	0.0160792	canopy FGF signaling regulator 4
ENSRNOG00000008569	Ndufa6	315167	-0.440537	7.2098	13.205	0.00130547	0.0274722	0.0160845	NADH:ubiquinone oxidoreductase subunit A6
ENSRNOG00000012189	Lect2	361205	-0.43158	6.80883	13.1427	0.0013338	0.0279369	0.0163566	leukocyte cell-derived chemotaxin 2
ENSRNOG00000020115	Ilkap	64538	-0.302323	4.45041	13.1179	0.00134523	0.0280449	0.0164198	integrin-linked kinase-associated serine/threonine phosphatase
ENSRNOG00000047988	Bola2	502367	-0.557322	2.9614	13.0949	0.00135596	0.0282245	0.016525	bolA family member 2
ENSRNOG00000024874	Prtfdc1	291355	-0.729715	1.72867	13.0476	0.00137833	0.0285573	0.0167198	phosphoribosyl transferase domain containing 1
ENSRNOG00000050595	LOC259245	259245	-0.726354	10.0993	12.9565	0.00142247	0.0291148	0.0170462	alpha-2u globulin PGCL5
ENSRNOG00000028477	Med8	362575	-0.373236	2.68326	12.9579	0.0014218	0.0291148	0.0170462	mediator complex subunit 8
ENSRNOG00000005689	Yeats4	299810	-0.361946	4.58684	12.941	0.00143014	0.0292241	0.0171102	YEATS domain containing 4
ENSRNOG00000034084	Ggct	362368	-0.556454	5.24283	12.902	0.00145466	0.0292788	0.0171422	gamma-glutamyl cyclotransferase
ENSRNOG00000024170	Phf5a	192246	-0.306303	4.53739	12.8949	0.00145323	0.0292788	0.0171422	PHD finger protein 5A
ENSRNOG00000021424	Cd300lf	287818	-0.811904	3.96926	13.0423	0.00143809	0.0292788	0.0171422	Cd300 molecule-like family member F
ENSRNOG00000009063	Dnajc15	290370	-0.404867	4.15828	12.8991	0.00145113	0.0292788	0.0171422	DnaJ heat shock protein family (Hsp40) member C15
ENSRNOG00000000441	Gpsm3	406163	-0.441736	1.95735	12.9133	0.00144396	0.0292788	0.0171422	G-protein signaling modulator 3
ENSRNOG00000056189	NA	NA	-1.5364	-1.45812	12.8569	0.00147257	0.0295298	0.0172892	NA
ENSRNOG00000018128	Unc50	192356	-0.237078	4.6795	12.848	0.00147713	0.0295536	0.0173031	unc-50 inner nuclear membrane RNA binding protein
ENSRNOG00000006705	Mkks	311456	-0.365236	4.68895	12.7916	0.0015064	0.029823	0.0174609	McKusick-Kaufman syndrome
ENSRNOG00000037627	Trappc1	287427	-0.364967	4.6552	12.7879	0.00150839	0.029823	0.0174609	trafficking protein particle complex 1
ENSRNOG00000003849	Stx8	59074	-0.340628	3.37231	12.7773	0.00151394	0.0298885	0.0174992	syntaxin 8
ENSRNOG00000020032	Impdh1	362329	-0.715034	1.45038	12.7569	0.00152475	0.0299697	0.0175467	inosine monophosphate dehydrogenase 1
ENSRNOG00000062038	NA	NA	-0.710293	1.06577	12.7096	0.00155015	0.0302913	0.017735	NA
ENSRNOG00000017150	Med10	290939	-0.253704	3.55578	12.6848	0.00156368	0.0304667	0.0178377	mediator complex subunit 10
ENSRNOG00000019453	Rps5	25538	-0.433334	7.31358	12.6311	0.00159333	0.0306712	0.0179575	ribosomal protein S5
ENSRNOG00000017420	Nudt6	207120	-0.488987	2.98077	12.6122	0.0016039	0.0306712	0.0179575	nudix hydrolase 6
ENSRNOG00000011893	Rps3a	29288	-0.625344	3.82447	12.6128	0.00160844	0.0306712	0.0179575	ribosomal protein S3a
ENSRNOG00000017460	Imp3	315697	-0.430777	4.23977	12.6075	0.00160658	0.0306712	0.0179575	IMP3, U3 small nucleolar ribonucleoprotein
ENSRNOG00000048712	Ccdc137	688298	-0.40051	3.22002	12.5311	0.00165024	0.0309825	0.0181397	coiled-coil domain containing 137
ENSRNOG00000054626	Rps8	65136	-0.823701	3.83792	12.617	0.0016655	0.0310415	0.0181742	ribosomal protein S8
ENSRNOG00000060365	NA	NA	-1.29295	-1.19816	12.5078	0.00166381	0.0310415	0.0181742	NA
ENSRNOG00000001420	Fis1	288584	-0.340348	5.71562	12.5019	0.00166728	0.0310415	0.0181742	fission, mitochondrial 1
ENSRNOG00000023226	S100a10	81778	-0.699813	3.41891	12.4965	0.00168272	0.031113	0.0182161	S100 calcium binding protein A10
ENSRNOG00000042499	Tmsb10	50665	-0.622686	4.25382	12.5095	0.00168105	0.031113	0.0182161	thymosin, beta 10
ENSRNOG00000031769	Chchd7	684258	-0.474818	2.66316	12.4811	0.00167953	0.031113	0.0182161	coiled-coil-helix-coiled-coil-helix domain containing 7
ENSRNOG00000013553	Ngrn	499191	-0.352174	4.19134	12.4547	0.00169519	0.0312143	0.0182755	neugrin, neurite outgrowth associated
ENSRNOG00000010402	Hspb2	161476	-1.06888	-1.08778	12.4041	0.00172574	0.0316032	0.0185032	heat shock protein family B (small) member 2
ENSRNOG00000021170	Plekho1	310674	-0.4768	3.22242	12.3871	0.00173611	0.0317065	0.0185636	pleckstrin homology domain containing O1
ENSRNOG00000003049	Hsd17b10	63864	-0.341551	7.98914	12.3761	0.00174288	0.0317739	0.0186031	hydroxysteroid (17-beta) dehydrogenase 10
ENSRNOG00000020332	Tnnt3	24838	-1.30992	-1.50739	12.305	0.00178723	0.0324192	0.0189809	troponin T3, fast skeletal type
ENSRNOG00000018089	Sra1	252891	-0.233476	5.65239	12.2929	0.0017949	0.0325144	0.0190366	steroid receptor RNA activator 1
ENSRNOG00000042561	Cks1b	499655	-0.463012	3.20944	12.2585	0.00181695	0.0325665	0.0190672	CDC28 protein kinase regulatory subunit 1B
ENSRNOG00000028323	Dhrsx	288525	-0.421395	4.25366	12.2639	0.00181345	0.0325665	0.0190672	dehydrogenase/reductase X-linked
ENSRNOG00000021051	Cyth2	116692	-0.276716	4.07393	12.2108	0.00184796	0.0326919	0.0191405	cytohesin 2
ENSRNOG00000005426	Snupn	316108	-0.336089	2.36311	12.1987	0.00185591	0.0326919	0.0191405	snurportin 1
ENSRNOG00000020946	Ccdc12	363151	-0.402764	4.13258	12.1988	0.00185585	0.0326919	0.0191405	coiled-coil domain containing 12
ENSRNOG00000024186	Eef1b2	363241	-0.428504	6.78728	12.2005	0.00185473	0.0326919	0.0191405	eukaryotic translation elongation factor 1 beta 2
ENSRNOG00000016539	Mxd3	252915	-0.338056	4.71509	12.2056	0.00185135	0.0326919	0.0191405	Max dimerization protein 3
ENSRNOG00000009687	Ccdc120	317377	-0.681482	1.56163	12.1942	0.00185884	0.0327004	0.0191456	coiled-coil domain containing 120
ENSRNOG00000008279	Mrps15	298517	-0.323847	4.66325	12.1656	0.00187788	0.0329489	0.0192911	mitochondrial ribosomal protein S15
ENSRNOG00000030520	Sarnp	362819	-0.323428	4.88931	12.1272	0.0019037	0.033228	0.0194545	SAP domain containing ribonucleoprotein
ENSRNOG00000020676	Ppp1r14a	114004	-0.39082	3.16994	12.1041	0.00191941	0.0333719	0.0195387	protein phosphatase 1, regulatory (inhibitor) subunit 14A
ENSRNOG00000018671	Commd4	363068	-0.320284	3.88311	12.0847	0.00193274	0.0334733	0.019598	COMM domain containing 4
ENSRNOG00000019511	Mrps18a	301249	-0.273509	4.84973	12.0155	0.00198108	0.0340904	0.0199594	mitochondrial ribosomal protein S18A
ENSRNOG00000000779	Znrd1	361784	-0.365912	3.29927	12.0156	0.00198101	0.0340904	0.0199594	zinc ribbon domain containing 1
ENSRNOG00000009974	Coq3	29309	-0.201937	4.74538	11.999	0.00199274	0.0342032	0.0200254	coenzyme Q3 methyltransferase
ENSRNOG00000019578	Rps16	140655	-0.501026	6.67048	11.985	0.00200275	0.0342875	0.0200748	ribosomal protein S16
ENSRNOG00000003269	Atp6v0e1	94170	-0.393571	5.85654	11.9521	0.00202651	0.034476	0.0201851	ATPase H+ transporting V0 subunit e1
ENSRNOG00000012752	Cklf	245978	-0.57712	1.3868	11.9613	0.00201983	0.034476	0.0201851	chemokine-like factor
ENSRNOG00000017372	Higd2a	290999	-0.405633	3.95548	11.9388	0.00203614	0.0345063	0.0202029	HIG1 hypoxia inducible domain family, member 2A
ENSRNOG00000000340	RGD1304704	302247	-0.260284	6.58615	11.9277	0.00204431	0.034601	0.0202583	similar to Hypothetical protein CGI-99
ENSRNOG00000017945	NA	NA	-0.73536	2.05723	11.8931	0.00206982	0.0348838	0.0204239	NA
ENSRNOG00000043388	Irf3	292892	-0.343282	6.20621	11.8824	0.00207779	0.0349033	0.0204353	interferon regulatory factor 3
ENSRNOG00000011904	Trappc4	367073	-0.41444	3.23388	11.8827	0.00207752	0.0349033	0.0204353	trafficking protein particle complex 4
ENSRNOG00000056765	Rpl10	81764	-0.418952	7.30285	11.8737	0.00208428	0.0349685	0.0204734	ribosomal protein L10
ENSRNOG00000014936	Ifitm2	114709	-0.462961	3.43992	11.847	0.00210435	0.035217	0.020619	interferon induced transmembrane protein 2
ENSRNOG00000001415	Ap1s1	360785	-0.243615	5.24082	11.8424	0.0021078	0.0352307	0.020627	adaptor-related protein complex 1, sigma 1 subunit
ENSRNOG00000020982	Fau	29752	-0.431531	4.91194	11.8109	0.00213182	0.0352839	0.0206581	FAU, ubiquitin like and ribosomal protein S30 fusion
ENSRNOG00000021177	Cox8a	171335	-0.31289	6.45789	11.8117	0.00213118	0.0352839	0.0206581	cytochrome c oxidase subunit 8A
ENSRNOG00000055257	2021-09-15	113922	-0.246579	6.91646	11.8335	0.0021146	0.0352839	0.0206581	selenoprotein 15
ENSRNOG00000026840	Thap3	362667	-0.320305	3.50127	11.8176	0.0021267	0.0352839	0.0206581	THAP domain containing 3
ENSRNOG00000009297	Chchd1	361005	-0.292265	4.60736	11.83	0.00211722	0.0352839	0.0206581	coiled-coil-helix-coiled-coil-helix domain containing 1
ENSRNOG00000017071	Babam1	290631	-0.214758	4.77861	11.8106	0.00213204	0.0352839	0.0206581	BRISC and BRCA1 A complex member 1
ENSRNOG00000014633	Vps28	300052	-0.21701	5.49334	11.7978	0.00214193	0.0353603	0.0207029	VPS28, ESCRT-I subunit
ENSRNOG00000004330	Chrdl1	363455	-1.58887	-0.708362	11.7758	0.00215896	0.0355539	0.0208162	chordin-like 1
ENSRNOG00000019721	Ypel3	293491	-0.610407	4.69237	11.7872	0.00218408	0.0358354	0.0209811	yippee-like 3
ENSRNOG00000017352	Ctdnep1	287447	-0.226239	5.26674	11.6907	0.0022262	0.0364373	0.0213334	CTD nuclear envelope phosphatase 1
ENSRNOG00000007447	Pla2g4b	311341	-0.61797	2.40497	11.6861	0.00222988	0.0364531	0.0213427	phospholipase A2 group IVB
ENSRNOG00000038319	Akr1c19	307096	-0.83609	2.36849	11.6754	0.00223912	0.0365596	0.021405	aldo-keto reductase family 1, member C19
ENSRNOG00000019106	Rps17	29286	-0.53861	3.65596	11.6581	0.00225259	0.0366901	0.0214814	ribosomal protein S17
ENSRNOG00000010209	Nol12	362955	-0.375242	2.75338	11.6487	0.00226023	0.0367339	0.0215071	nucleolar protein 12
ENSRNOG00000024568	Ndufs7	362837	-0.30972	6.09112	11.62	0.00228386	0.0369749	0.0216482	NADH dehydrogenase (ubiquinone) Fe-S protein 7
ENSRNOG00000007258	Sbspon	297757	-1.4757	-0.490863	11.609	0.00229292	0.0370321	0.0216817	somatomedin B and thrombospondin, type 1 domain containing
ENSRNOG00000001991	Atp5o	192241	-0.231502	7.085	11.5968	0.00230314	0.0371523	0.0217521	ATP synthase, H+ transporting, mitochondrial F1 complex, O subunit
ENSRNOG00000009020	Tsta3	300036	-0.255893	5.0791	11.5769	0.00231982	0.0373316	0.021857	tissue specific transplantation antigen P35B
ENSRNOG00000009255	RGD1309188	315463	-0.308888	5.40438	11.5514	0.00234132	0.037531	0.0219738	similar to hypothetical protein BC011833
ENSRNOG00000000466	Hsd17b8	361802	-0.346447	4.98377	11.5181	0.00236981	0.0376391	0.022037	hydroxysteroid (17-beta) dehydrogenase 8
ENSRNOG00000060337	Exosc7	316098	-0.301527	3.62851	11.5035	0.00238239	0.0377494	0.0221016	exosome component 7
ENSRNOG00000004078	Eno3	25438	-0.564832	1.2297	11.5053	0.00238084	0.0377494	0.0221016	enolase 3
ENSRNOG00000004784	Ndufaf5	296190	-0.347411	2.64114	11.4879	0.00239595	0.0377525	0.0221034	NADH:ubiquinone oxidoreductase complex assembly factor 5
ENSRNOG00000009888	Timm8b	64372	-0.301562	5.20866	11.4803	0.00240259	0.0377544	0.0221046	translocase of inner mitochondrial membrane 8 homolog B
ENSRNOG00000011093	Ssna1	311802	-0.270049	5.70761	11.47	0.00241161	0.0377659	0.0221113	SS nuclear autoantigen 1
ENSRNOG00000014289	Arpc2	301511	-0.208015	7.21159	11.4493	0.00242986	0.0378307	0.0221492	actin related protein 2/3 complex, subunit 2
ENSRNOG00000007398	Zfp691	313548	-0.362162	2.3356	11.4293	0.00244761	0.0380629	0.0222852	zinc finger protein 691
ENSRNOG00000000481	Cuta	294288	-0.294634	5.09926	11.3816	0.00249052	0.0385959	0.0225972	cutA divalent cation tolerance homolog
ENSRNOG00000013510	Tmem60	296761	-0.288884	3.26694	11.3476	0.00252168	0.0388393	0.0227398	transmembrane protein 60
ENSRNOG00000010235	Pkig	266709	-0.290338	4.66967	11.3492	0.00252017	0.0388393	0.0227398	protein kinase (cAMP-dependent, catalytic) inhibitor gamma
ENSRNOG00000000842	Ddah2	294239	-0.922471	0.242192	11.3472	0.00252203	0.0388393	0.0227398	dimethylarginine dimethylaminohydrolase 2
ENSRNOG00000037352	RGD1562747	292328	-0.310234	3.48877	11.3304	0.00253751	0.0389192	0.0227865	similar to RIKEN cDNA 1110012L19
ENSRNOG00000025385	Coa4	499214	-0.303374	3.07575	11.2989	0.00256694	0.0392178	0.0229614	cytochrome c oxidase assembly factor 4 homolog
ENSRNOG00000004700	Nxt1	296219	-0.448255	3.00699	11.2967	0.00256904	0.0392178	0.0229614	nuclear transport factor 2-like export factor 1
ENSRNOG00000023480	Nabp2	362813	-0.24773	4.78253	11.2882	0.00257702	0.0392178	0.0229614	nucleic acid binding protein 2
ENSRNOG00000003542	NA	NA	-0.273302	4.28299	11.285	0.00257999	0.0392178	0.0229614	NA
ENSRNOG00000020698	Rnd2	303553	-0.542039	4.60767	11.2947	0.00258039	0.0392178	0.0229614	Rho family GTPase 2
ENSRNOG00000057372	Mettl6	290564	-0.269956	3.44154	11.2957	0.00256996	0.0392178	0.0229614	methyltransferase like 6
ENSRNOG00000024818	Eva1b	362597	-0.471737	2.80171	11.2793	0.00258545	0.0392503	0.0229804	eva-1 homolog B
ENSRNOG00000008953	NA	NA	-0.516224	1.70629	11.2606	0.00260318	0.0394403	0.0230917	NA
ENSRNOG00000013714	Snrpd1	291794	-0.576855	1.79151	11.2599	0.00260386	0.0394403	0.0230917	small nuclear ribonucleoprotein D1
ENSRNOG00000013845	Mrpl21	309140	-0.318128	3.77973	11.242	0.00262099	0.0395448	0.0231528	mitochondrial ribosomal protein L21
ENSRNOG00000021153	Fkbp2	293702	-0.327501	5.92322	11.2342	0.00262845	0.0395448	0.0231528	FK506 binding protein 2
ENSRNOG00000055023	NA	NA	-0.556554	2.41925	11.2386	0.00262428	0.0395448	0.0231528	NA
ENSRNOG00000016733	Rab13	81756	-0.324556	3.68495	11.2043	0.00265749	0.0398029	0.0233039	RAB13, member RAS oncogene family
ENSRNOG00000026646	Ndufs5	362588	-0.368421	2.80065	11.1817	0.00267958	0.0400444	0.0234453	NADH:ubiquinone oxidoreductase subunit S5
ENSRNOG00000009103	Chrac1	315058	-0.271967	3.65752	11.161	0.00270008	0.040261	0.0235721	chromatin accessibility complex 1
ENSRNOG00000012348	Exosc4	300045	-0.320091	4.04238	11.142	0.00271898	0.0403924	0.0236491	exosome component 4
ENSRNOG00000057772	NA	NA	-0.781308	0.804697	11.1328	0.00272823	0.0403924	0.0236491	NA
ENSRNOG00000015733	Myl12b	50685	-0.227862	5.8267	11.131	0.00273001	0.0403924	0.0236491	myosin light chain 12B
ENSRNOG00000015479	Mrps34	287126	-0.300876	5.74465	11.128	0.002733	0.0403924	0.0236491	mitochondrial ribosomal protein S34
ENSRNOG00000005556	Snrpf	680737	-0.439294	2.54034	11.1167	0.00274445	0.0404723	0.0236958	small nuclear ribonucleoprotein polypeptide F
ENSRNOG00000001225	Fam207a	294333	-0.281493	3.45435	11.0749	0.00278702	0.0408306	0.0239057	family with sequence similarity 207, member A
ENSRNOG00000007392	Atp6v1f	116664	-0.275234	5.06673	11.0576	0.00280483	0.0410014	0.0240056	ATPase H+ transporting V1 subunit F
ENSRNOG00000055822	Xlr4a	293841	-3.94973	-2.13337	11.0596	0.00281091	0.0410014	0.0240056	X-linked lymphocyte-regulated 4A
ENSRNOG00000004725	Cela1	24331	-0.919593	3.61381	11.1881	0.0028058	0.0410014	0.0240056	chymotrypsin-like elastase family, member 1
ENSRNOG00000045561	Uqcc3	690344	-0.302431	3.56984	11.0452	0.00281768	0.0410437	0.0240304	ubiquinol-cytochrome c reductase complex assembly factor 3
ENSRNOG00000008605	Ost4	100188932	-0.336689	5.4754	11.0309	0.00283258	0.0411358	0.0240843	oligosaccharyltransferase complex subunit 4, non-catalytic
ENSRNOG00000016478	Eif5a	287444	-0.295645	7.24249	11.0163	0.00284792	0.0412482	0.0241501	eukaryotic translation initiation factor 5A
ENSRNOG00000050675	Myl4	688228	-1.0022	-0.0845743	11.0087	0.002856	0.0412996	0.0241802	myosin, light chain 4
ENSRNOG00000047123	Tstd1	100359478	-1.21882	3.16855	11.1753	0.00288209	0.0415124	0.0243048	thiosulfate sulfurtransferase like domain containing 1
ENSRNOG00000012162	Mpdu1	303244	-0.268584	5.44738	10.981	0.00288536	0.0415124	0.0243048	mannose-P-dolichol utilization defect 1
ENSRNOG00000013386	Psmb5	29425	-0.301208	5.84692	10.9886	0.00287726	0.0415124	0.0243048	proteasome subunit beta 5
ENSRNOG00000019990	RGD1566239	306348	-0.423463	3.91018	10.9724	0.00289452	0.0415429	0.0243227	similar to RIKEN cDNA 2810428I15
ENSRNOG00000013545	Polr2e	690966	-0.274887	5.68559	10.9686	0.00289866	0.0415577	0.0243314	RNA polymerase II subunit E
ENSRNOG00000021035	Rpl18	81766	-0.302156	7.15947	10.917	0.00295455	0.0416731	0.0243989	ribosomal protein L18
ENSRNOG00000019908	Lamtor2	295234	-0.397182	5.22194	10.9361	0.00293368	0.0416731	0.0243989	late endosomal/lysosomal adaptor, MAPK and MTOR activator 2
ENSRNOG00000061684	Ndufa9	362440	-0.196281	6.30284	10.9124	0.00295955	0.0416731	0.0243989	NADH:ubiquinone oxidoreductase subunit A9
ENSRNOG00000059919	Mtg2	296462	-0.256387	4.00032	10.9217	0.00294941	0.0416731	0.0243989	mitochondrial ribosome-associated GTPase 2
ENSRNOG00000023946	Tmem261	298147	-0.306675	3.74114	10.9197	0.00295161	0.0416731	0.0243989	transmembrane protein 261
ENSRNOG00000061425	Cox14	681219	-0.38901	3.70854	10.9418	0.00292753	0.0416731	0.0243989	cytochrome c oxidase assembly protein 14
ENSRNOG00000018326	Pgls	290636	-0.359383	4.82824	10.918	0.00295346	0.0416731	0.0243989	6-phosphogluconolactonase
ENSRNOG00000004829	Immp1l	691145	-0.307169	3.49305	10.9043	0.00296849	0.0417551	0.0244469	inner mitochondrial membrane peptidase subunit 1
ENSRNOG00000018647	Mrpl20	680747	-0.254622	5.22956	10.8952	0.00297854	0.0418301	0.0244908	mitochondrial ribosomal protein L20
ENSRNOG00000052730	Psmb3	29676	-0.315003	5.53896	10.8822	0.00299292	0.0419201	0.0245435	proteasome subunit beta 3
ENSRNOG00000022234	mrpl24	295224	-0.274886	4.73211	10.813	0.00307083	0.0423939	0.0248209	mitochondrial ribosomal protein L24
ENSRNOG00000001049	Tpt1	116646	-0.455429	9.03169	10.8015	0.00308399	0.042488	0.024876	tumor protein, translationally-controlled 1
ENSRNOG00000047816	Ccs	84485	-0.374608	5.70032	10.7941	0.00309246	0.0425174	0.0248932	copper chaperone for superoxide dismutase
ENSRNOG00000007221	Dut	497778	-0.448135	2.22053	10.7942	0.00309237	0.0425174	0.0248932	deoxyuridine triphosphatase
ENSRNOG00000004883	Erh	681415	-0.290621	4.85776	10.7785	0.00311053	0.0426783	0.0249874	enhancer of rudimentary homolog (Drosophila)
ENSRNOG00000015213	Fxn	499335	-0.356183	3.77971	10.7749	0.00311474	0.0426923	0.0249956	frataxin
ENSRNOG00000061160	Htra4	306564	-0.989297	-1.17659	10.7709	0.00311932	0.0427114	0.0250068	HtrA serine peptidase 4
ENSRNOG00000020434	Ascl2	24209	-1.17263	-1.34213	10.7676	0.00312319	0.0427208	0.0250123	achaete-scute family bHLH transcription factor 2
ENSRNOG00000017469	Anxa1	25380	-0.571112	3.07072	10.7621	0.00312959	0.0427647	0.025038	annexin A1
ENSRNOG00000012722	Ppdpf	296470	-0.413409	6.64595	10.7551	0.00313781	0.0427897	0.0250527	pancreatic progenitor cell differentiation and proliferation factor
ENSRNOG00000029333	Echdc2	298381	-0.343177	6.22985	10.7246	0.0031736	0.0430153	0.0251848	enoyl CoA hydratase domain containing 2
ENSRNOG00000037376	Mterf4	363289	-0.336433	4.58869	10.6288	0.00328928	0.0437498	0.0256148	mitochondrial transcription termination factor 4
ENSRNOG00000012035	Rnf181	297337	-0.381353	5.94694	10.6138	0.00330782	0.0437668	0.0256247	ring finger protein 181
ENSRNOG00000021224	Mrps26	362216	-0.364398	4.36027	10.6125	0.00330944	0.0437668	0.0256247	mitochondrial ribosomal protein S26
ENSRNOG00000003657	Pkmyt1	287101	-1.12419	-0.624958	10.6063	0.0033172	0.0437668	0.0256247	protein kinase, membrane associated tyrosine/threonine 1
ENSRNOG00000003338	Pmp22	24660	-0.531632	1.72717	10.601	0.00332379	0.0438107	0.0256504	peripheral myelin protein 22
ENSRNOG00000006238	Traf2	311786	-0.31916	4.0539	10.5668	0.00336667	0.0439865	0.0257534	Tnf receptor-associated factor 2
ENSRNOG00000055662	NA	NA	-0.493928	1.13561	10.5626	0.00337196	0.0440128	0.0257688	NA
ENSRNOG00000052004	Txnl4a	100911462	-0.399718	3.73053	10.5583	0.00337739	0.0440407	0.0257851	thioredoxin-like 4A
ENSRNOG00000006976	Med6	299180	-0.245787	3.51523	10.5477	0.00339086	0.0440482	0.0257895	mediator complex subunit 6
ENSRNOG00000008193	Cr1l	54243	-0.309077	5.36053	10.5471	0.00339166	0.0440482	0.0257895	complement C3b/C4b receptor 1 like
ENSRNOG00000019684	Fam173a	287150	-0.416776	3.76827	10.551	0.00338669	0.0440482	0.0257895	family with sequence similarity 173, member A
ENSRNOG00000046535	Ppm1m	686298	-0.528336	1.19887	10.539	0.00340194	0.0440609	0.0257969	protein phosphatase, Mg2+/Mn2+ dependent, 1M
ENSRNOG00000001611	Rpl24	64307	-0.455867	6.76051	10.541	0.00339936	0.0440609	0.0257969	ribosomal protein L24
ENSRNOG00000009965	Pih1d2	315645	-0.798376	-0.00129796	10.5348	0.00340737	0.0440886	0.0258132	PIH1 domain containing 2
ENSRNOG00000022247	Nr2c2ap	361128	-0.322936	4.32391	10.5236	0.00342173	0.0442317	0.0258969	nuclear receptor 2C2-associated protein
ENSRNOG00000017571	Ndufa2	291660	-0.383974	5.57397	10.5175	0.0034295	0.0442894	0.0259307	NADH:ubiquinone oxidoreductase subunit A2
ENSRNOG00000005795	Aasdhppt	300328	-0.224983	5.0319	10.493	0.00346124	0.0444864	0.026046	aminoadipate-semialdehyde dehydrogenase-phosphopantetheinyl transferase
ENSRNOG00000021528	Tusc2	501052	-0.290398	5.02384	10.4929	0.00346134	0.0444864	0.026046	tumor suppressor candidate 2
ENSRNOG00000002851	Fam104a	619573	-0.251386	4.60014	10.4622	0.00350159	0.0448746	0.0262733	family with sequence similarity 104, member A
ENSRNOG00000054508	Foxp2	500037	-1.41754	-0.614388	10.455	0.00351115	0.0449112	0.0262948	forkhead box P2
ENSRNOG00000006340	Memo1	298787	-0.288638	4.46132	10.4558	0.00351005	0.0449112	0.0262948	mediator of cell motility 1
ENSRNOG00000021125	Prdx5	113898	-0.350711	7.66174	10.4157	0.00356345	0.0453638	0.0265598	peroxiredoxin 5
ENSRNOG00000006108	Gngt2	690825	-0.615581	2.91189	10.3975	0.00358798	0.0455032	0.0266414	G protein subunit gamma transducin 2
ENSRNOG00000048509	Ubxn6	363332	-0.239562	4.7286	10.3869	0.00360242	0.045557	0.0266728	UBX domain protein 6
ENSRNOG00000012393	S100a13	295213	-0.59373	1.98396	10.3787	0.00361362	0.0456556	0.0267306	S100 calcium binding protein A13
ENSRNOG00000018847	Stx5	65134	-0.337259	5.21871	10.298	0.00372557	0.0465904	0.0272779	syntaxin 5
ENSRNOG00000005195	Cst3	25307	-0.463879	6.40143	10.2877	0.0037401	0.0466425	0.0273084	cystatin C
ENSRNOG00000043060	Dnajc4	361717	-0.383598	3.20525	10.2827	0.0037472	0.0466832	0.0273322	DnaJ heat shock protein family (Hsp40) member C4
ENSRNOG00000010408	Polr2k	100361574	-0.316825	3.76435	10.2771	0.00375512	0.0467385	0.0273646	polymerase (RNA) II (DNA directed) polypeptide K
ENSRNOG00000016695	Mmp2	81686	-0.644233	4.05831	10.326	0.00375994	0.0467515	0.0273722	matrix metallopeptidase 2
ENSRNOG00000012482	Ndrg4	64457	-0.859467	-1.026	10.2653	0.00377209	0.0468193	0.0274119	NDRG family member 4
ENSRNOG00000037087	LOC108351584	108351584	-0.531128	1.91494	10.2459	0.0037998	0.0470761	0.0275623	uncharacterized LOC108351584
ENSRNOG00000053961	Med9	497914	-0.369344	2.62073	10.2377	0.00381176	0.0471807	0.0276235	mediator complex subunit 9
ENSRNOG00000043267	Mrm2	304323	-0.390089	2.16928	10.228	0.00382577	0.0472668	0.0276739	mitochondrial rRNA methyltransferase 2
ENSRNOG00000042977	Mtx1	295241	-0.22491	4.19836	10.2208	0.00383617	0.0473517	0.0277236	Metaxin 1
ENSRNOG00000007701	Thoc7	305714	-0.256165	5.07148	10.2035	0.00386159	0.0476215	0.0278816	THO complex 7
ENSRNOG00000020595	Rps11	81774	-0.297755	7.01123	10.1455	0.00394761	0.0482452	0.0282468	ribosomal protein S11
ENSRNOG00000005045	Ppp2r5e	299147	-0.211724	5.20912	10.1456	0.00394745	0.0482452	0.0282468	protein phosphatase 2 regulatory subunit B', epsilon
ENSRNOG00000002928	Guk1	303179	-0.344485	5.59824	10.149	0.00394246	0.0482452	0.0282468	guanylate kinase 1
ENSRNOG00000012074	Ifngr1	116465	-0.275999	5.37764	10.1422	0.00395265	0.0482561	0.0282532	interferon gamma receptor 1
ENSRNOG00000026162	Cetn4	688611	-1.07379	-1.50426	10.0622	0.00407511	0.0493069	0.0288683	centrin 4
ENSRNOG00000017279	Tmem50a	298552	-0.296464	5.46422	10.0596	0.00407917	0.0493069	0.0288683	transmembrane protein 50A
ENSRNOG00000020474	Pin1	298696	-0.312671	4.29885	10.0625	0.00407463	0.0493069	0.0288683	peptidylprolyl cis/trans isomerase, NIMA-interacting 1
ENSRNOG00000004814	Tceb2	81807	-0.386708	5.03081	10.0678	0.00406631	0.0493069	0.0288683	transcription elongation factor B subunit 2
ENSRNOG00000000893	Tmem248	288616	-0.304659	6.05614	10.0712	0.00406108	0.0493069	0.0288683	transmembrane protein 248
ENSRNOG00000023065	Zfp637	362425	-0.318729	3.72601	10.0518	0.00409132	0.0493646	0.0289022	zinc finger protein 637
ENSRNOG00000016166	Pdlim1	54133	-0.444947	4.79527	10.0412	0.00410796	0.049432	0.0289416	PDZ and LIM domain 1
ENSRNOG00000013118	Atox1	84355	-0.416715	6.58066	10.0279	0.00412875	0.0495802	0.0290284	antioxidant 1 copper chaperone
ENSRNOG00000021886	B4galt7	364675	-0.276716	3.42419	9.99851	0.00417551	0.0499128	0.0292231	beta-1,4-galactosyltransferase 7
ENSRNOG00000020845	Tyrobp	361537	-0.555937	4.57399	10.0051	0.00421287	0.0501235	0.0293465	Tyro protein tyrosine kinase binding protein
ENSRNOG00000021151	Ppp1r14b	259225	-0.431514	4.00018	9.96448	0.00423028	0.050183	0.0293813	protein phosphatase 1, regulatory (inhibitor) subunit 14B
ENSRNOG00000062158	NA	NA	-1.455	4.56584	10.1801	0.00425015	0.0503742	0.0294933	NA
ENSRNOG00000003264	Nat9	303669	-0.342425	4.04584	9.94198	0.00426693	0.0504838	0.0295574	N-acetyltransferase 9
ENSRNOG00000011027	Uba5	300968	-0.441568	4.52562	9.93468	0.00427889	0.0505807	0.0296141	ubiquitin-like modifier activating enzyme 5
ENSRNOG00000008641	Gnpnat1	498486	-0.291562	6.31	9.9245	0.00429563	0.0506892	0.0296777	glucosamine-phosphate N-acetyltransferase 1
ENSRNOG00000026807	LOC362863	362863	-1.0298	-0.633722	9.9199	0.00430321	0.0507031	0.0296858	first gene upstream of Nt5dc3
ENSRNOG00000008390	Dcun1d5	315405	-0.26818	4.60286	9.9192	0.00430438	0.0507031	0.0296858	defective in cullin neddylation 1 domain containing 5
ENSRNOG00000021748	Las1l	296865	-0.203718	4.33806	9.90823	0.00432255	0.0508279	0.0297588	LAS1-like, ribosome biogenesis factor
ENSRNOG00000001201	Cstb	25308	-0.333924	5.36832	9.90953	0.0043204	0.0508279	0.0297588	cystatin B
ENSRNOG00000017904	Nol7	498727	-0.277393	5.42997	9.89184	0.00434984	0.0511039	0.0299205	nucleolar protein 7
ENSRNOG00000059319	NA	NA	-0.292761	3.31069	9.88774	0.00435669	0.0511396	0.0299414	NA
ENSRNOG00000016727	Akr1a1	78959	-0.254199	7.86701	9.86741	0.00439088	0.0514509	0.0301236	aldo-keto reductase family 1 member A1
ENSRNOG00000021158	Nudt22	293703	-0.379816	2.76688	9.85603	0.00441014	0.051469	0.0301342	nudix hydrolase 22
ENSRNOG00000014317	Arpc5l	296710	-0.440467	3.46718	9.86341	0.00439764	0.051469	0.0301342	actin related protein 2/3 complex, subunit 5-like
ENSRNOG00000051989	NA	NA	-0.464992	1.23178	9.85332	0.00441475	0.051469	0.0301342	NA
ENSRNOG00000018910	Abhd11	360831	-0.598371	3.0558	9.85544	0.00441114	0.051469	0.0301342	abhydrolase domain containing 11
ENSRNOG00000028017	Tmem109	361732	-0.314879	4.13794	9.82208	0.00446816	0.0518577	0.0303618	transmembrane protein 109
ENSRNOG00000011949	Ndufb5	294964	-0.253329	6.33949	9.81806	0.00447508	0.0518931	0.0303826	NADH:ubiquinone oxidoreductase subunit B5
ENSRNOG00000015989	Mrpl32	291206	-0.238717	4.5529	9.80895	0.00449081	0.0519407	0.0304104	mitochondrial ribosomal protein L32
ENSRNOG00000047796	Pcbd2	685729	-0.348771	3.18795	9.80068	0.00450515	0.052008	0.0304498	pterin-4 alpha-carbinolamine dehydratase 2
ENSRNOG00000003964	Nsmce2	299957	-0.231745	3.67482	9.7876	0.00452793	0.0521004	0.0305039	NSE2/MMS21 homolog, SMC5-SMC6 complex SUMO ligase
ENSRNOG00000002810	Gfpt2	360518	-0.860189	0.362519	9.77374	0.00455221	0.0523087	0.0306259	glutamine-fructose-6-phosphate transaminase 2
ENSRNOG00000037500	Pus1	304567	-0.336483	3.54241	9.76524	0.00456717	0.052372	0.0306629	pseudouridylate synthase 1
ENSRNOG00000005016	Tmed4	305502	-0.348764	4.98287	9.75801	0.00457993	0.052414	0.0306875	transmembrane p24 trafficking protein 4
ENSRNOG00000050846	Timm10b	84384	-0.432078	3.03205	9.73995	0.00461198	0.0524818	0.0307272	translocase of inner mitochondrial membrane 10 homolog B (yeast)
ENSRNOG00000003863	RGD1564093	288920	-0.447056	3.03095	9.73193	0.00462629	0.0526	0.0307964	similar to RIKEN cDNA 2310036O22
ENSRNOG00000004723	Fcf1	299198	-0.262246	4.59682	9.72826	0.00463286	0.0526301	0.030814	FCF1 rRNA-processing protein
ENSRNOG00000019965	Tgfb1i1	84574	-0.712804	0.901834	9.71453	0.00465752	0.0526869	0.0308473	transforming growth factor beta 1 induced transcript 1
ENSRNOG00000010783	Mak16	306526	-0.310304	3.34318	9.71774	0.00465173	0.0526869	0.0308473	MAK16 homolog
ENSRNOG00000010524	Cryab	25420	-0.809923	1.50224	9.70083	0.00468225	0.0528775	0.0309589	crystallin, alpha B
ENSRNOG00000028403	Ptcd2	310025	-0.445352	2.23547	9.67344	0.00473217	0.0532174	0.0311579	pentatricopeptide repeat domain 2
ENSRNOG00000010461	Gpx8	294744	-0.67202	1.19515	9.67955	0.00472099	0.0532174	0.0311579	glutathione peroxidase 8
ENSRNOG00000009364	Ndufb9	299954	-0.285263	6.82786	9.65005	0.00477525	0.0534819	0.0313128	NADH:ubiquinone oxidoreductase subunit B9
ENSRNOG00000027891	Dhrs11	360583	-0.3524	3.63344	9.64767	0.00477966	0.0534819	0.0313128	dehydrogenase/reductase 11
ENSRNOG00000018063	Rad1	294800	-0.416789	2.64124	9.63958	0.00479467	0.0535159	0.0313326	RAD1 checkpoint DNA exonuclease
ENSRNOG00000001488	Psmb1	94198	-0.229803	6.87087	9.58898	0.00488976	0.0543509	0.0318216	proteasome subunit beta 1
ENSRNOG00000001009	Bri3	304284	-0.348422	5.67698	9.5632	0.004939	0.0548074	0.0320888	brain protein I3
ENSRNOG00000060597	Syf2	170933	-0.237609	5.41423	9.54935	0.00496566	0.0549407	0.0321669	SYF2 pre-mRNA-splicing factor
ENSRNOG00000020204	Srp19	291685	-0.355585	3.168	9.54264	0.00497866	0.0549744	0.0321866	signal recognition particle 19
ENSRNOG00000055314	Msrb1	685059	-0.337601	6.31262	9.53407	0.00499528	0.0551126	0.0322675	methionine sulfoxide reductase B1
ENSRNOG00000021215	Rbm8a	295284	-0.268153	5.13163	9.52439	0.00501416	0.0552651	0.0323568	RNA binding motif protein 8A
ENSRNOG00000004681	Eny2	685258	-0.328108	5.26102	9.47601	0.00510959	0.0557769	0.0326564	ENY2, transcription and export complex 2 subunit
ENSRNOG00000001391	Sdsl	360816	-0.417455	3.34578	9.47759	0.00510644	0.0557769	0.0326564	serine dehydratase-like
ENSRNOG00000016272	Edf1	296570	-0.242991	5.74908	9.45212	0.00515745	0.0562536	0.0329355	endothelial differentiation-related factor 1
ENSRNOG00000030291	NA	NA	-0.354042	4.22187	9.44031	0.0051813	0.0563393	0.0329857	NA
ENSRNOG00000001357	Mblac1	304346	-0.388297	2.1411	9.44331	0.00517524	0.0563393	0.0329857	metallo-beta-lactamase domain containing 1
ENSRNOG00000020692	Tmem216	361727	-0.347614	3.09667	9.43336	0.00519539	0.0564378	0.0330434	transmembrane protein 216
ENSRNOG00000023322	Ostc	362040	-0.440252	6.08242	9.42806	0.00520616	0.0565089	0.033085	oligosaccharyltransferase complex non-catalytic subunit
ENSRNOG00000002186	Nudt9	305149	-0.261782	4.80955	9.41357	0.00523573	0.0566093	0.0331438	nudix hydrolase 9
ENSRNOG00000001242	Gstt3	499422	-2.2002	6.12955	9.65768	0.00524362	0.0566404	0.033162	glutathione S-transferase, theta 3
ENSRNOG00000018397	Dnph1	171047	-0.341886	3.04989	9.39908	0.00526547	0.0567849	0.0332466	2'-deoxynucleoside 5'-phosphate N-hydrolase 1
ENSRNOG00000014743	Hagh	24439	-0.26597	7.50147	9.40084	0.00526186	0.0567849	0.0332466	hydroxyacyl glutathione hydrolase
ENSRNOG00000061237	Dio1	25430	-0.494054	7.43138	9.37706	0.00531105	0.0572022	0.0334909	deiodinase, iodothyronine, type I
ENSRNOG00000018829	RGD1308134	287452	-0.310796	3.72227	9.37627	0.0053127	0.0572022	0.0334909	similar to RIKEN cDNA 1110020A23
ENSRNOG00000012156	Ostf1	259275	-0.233706	4.35319	9.36964	0.0053265	0.0572588	0.033524	osteoclast stimulating factor 1
ENSRNOG00000013591	Tmem9b	293415	-0.268312	4.2077	9.35535	0.0053564	0.0574337	0.0336265	TMEM9 domain family, member B
ENSRNOG00000019266	Tmem223	690285	-0.23648	5.11323	9.33591	0.00539739	0.0575135	0.0336732	transmembrane protein 223
ENSRNOG00000029726	Gstm1	24423	-0.439119	9.83427	9.33747	0.00539409	0.0575135	0.0336732	glutathione S-transferase mu 1
ENSRNOG00000027039	Mrpl22	287302	-0.235934	4.41925	9.33966	0.00538945	0.0575135	0.0336732	mitochondrial ribosomal protein L22
ENSRNOG00000011528	Alg14	362031	-0.248334	4.5273	9.33094	0.00540791	0.0575598	0.0337003	ALG14, UDP-N-acetylglucosaminyltransferase subunit
ENSRNOG00000001153	Pla2g1b	29526	-1.98502	-1.10207	9.32536	0.00541976	0.0576145	0.0337323	phospholipase A2 group IB
ENSRNOG00000016133	Sumo1	301442	-0.219052	5.19413	9.30964	0.00545329	0.0578791	0.0338872	small ubiquitin-like modifier 1
ENSRNOG00000019572	Lsm4	290647	-0.408858	3.44489	9.29709	0.00548024	0.0580732	0.0340009	LSM4 homolog, U6 small nuclear RNA and mRNA degradation associated
ENSRNOG00000023035	Smim8	297971	-0.306697	3.4789	9.28994	0.00549565	0.0581446	0.0340427	small integral membrane protein 8
ENSRNOG00000018718	Rpp30	685332	-0.320434	1.56246	9.28425	0.00550794	0.0582287	0.0340919	ribonuclease P/MRP 30 subunit
ENSRNOG00000007907	Tmem178a	362691	-0.840651	1.104	9.2703	0.00553822	0.0584669	0.0342314	transmembrane protein 178A
ENSRNOG00000028166	Asmtl	288527	-0.322261	4.66783	9.26876	0.00554157	0.0584669	0.0342314	acetylserotonin O-methyltransferase-like
ENSRNOG00000015304	Tmem160	292654	-0.384801	3.86112	9.26018	0.00556029	0.0585512	0.0342808	transmembrane protein 160
ENSRNOG00000033234	Ccrl2	316019	-0.834862	0.31538	9.26115	0.00555818	0.0585512	0.0342808	C-C motif chemokine receptor like 2
ENSRNOG00000005719	Emc4	296049	-0.218086	5.48493	9.23959	0.00560552	0.0588426	0.0344514	ER membrane protein complex subunit 4
ENSRNOG00000055344	NA	NA	-0.31392	3.9921	9.24135	0.00560163	0.0588426	0.0344514	NA
ENSRNOG00000028328	Tyw3	499731	-0.394121	1.43994	9.23281	0.0056205	0.0589076	0.0344894	tRNA-yW synthesizing protein 3 homolog
ENSRNOG00000003224	Nudt16l1	497867	-0.267381	4.33068	9.2242	0.00563958	0.0590153	0.0345525	nudix hydrolase 16 like 1
ENSRNOG00000012383	Ndufc2	293130	-0.262321	5.6017	9.21163	0.00566758	0.0591788	0.0346482	NADH:ubiquinone oxidoreductase subunit C2
ENSRNOG00000019551	Psmb6	29666	-0.475701	2.98581	9.2062	0.00567971	0.0592502	0.03469	proteasome subunit beta 6
ENSRNOG00000034071	Chmp4bl1	679886	-0.253	4.44668	9.1835	0.00573075	0.0595022	0.0348376	chromatin modifying protein 4B-like 1
ENSRNOG00000006939	Ndufa7	299643	-0.274439	5.65733	9.16898	0.00576368	0.0595937	0.0348911	NADH:ubiquinone oxidoreductase subunit A7
ENSRNOG00000032780	Mrpl58	303673	-0.297831	4.3883	9.16357	0.00577601	0.0595937	0.0348911	mitochondrial ribosomal protein L58
ENSRNOG00000018481	Zfp259	500989	-0.284582	5.26369	9.1394	0.00583139	0.0597736	0.0349965	zinc finger protein 259
ENSRNOG00000005918	RGD1563941	500993	-0.328965	3.96929	9.13945	0.00583127	0.0597736	0.0349965	similar to hypothetical protein FLJ20010
ENSRNOG00000017552	Mrpl34	290632	-0.408089	4.55303	9.14141	0.00582676	0.0597736	0.0349965	mitochondrial ribosomal protein L34
ENSRNOG00000014415	Hsbp1	286899	-0.226599	6.74791	9.13894	0.00583244	0.0597736	0.0349965	heat shock factor binding protein 1
ENSRNOG00000017194	Prdx1	117254	-0.351355	6.98779	9.11838	0.00588003	0.0601234	0.0352012	peroxiredoxin 1
ENSRNOG00000048275	RGD1309350	293613	-0.270526	7.02405	9.10431	0.00591284	0.0603031	0.0353065	similar to transthyretin (4L369)
ENSRNOG00000019416	Zfp61	499094	-0.432872	3.43477	9.09983	0.00592333	0.060336	0.0353257	zinc finger protein 61
ENSRNOG00000018547	Mrpl46	293054	-0.247959	4.06517	9.08263	0.00596378	0.0605196	0.0354332	mitochondrial ribosomal protein L46
ENSRNOG00000026528	Mrps33	296995	-0.270062	4.74658	9.08108	0.00596744	0.0605196	0.0354332	mitochondrial ribosomal protein S33
ENSRNOG00000039265	Psmg4	689623	-0.300811	3.56882	9.05419	0.00603135	0.0609271	0.0356718	proteasome assembly chaperone 4
ENSRNOG00000000587	Rpf2	294436	-0.371994	2.85443	9.0251	0.00610131	0.061541	0.0360312	ribosome production factor 2 homolog
ENSRNOG00000049370	Lsm6	498934	-1.33917	-1.38097	9.02295	0.00610654	0.0615475	0.036035	LSM6 homolog, U6 small nuclear RNA and mRNA degradation associated
ENSRNOG00000011379	Ccndbp1	362201	-0.26982	4.19626	9.01203	0.00613305	0.0616755	0.03611	cyclin D1 binding protein 1
ENSRNOG00000002440	Ralb	116546	-0.423013	3.87964	9.01216	0.00613274	0.0616755	0.03611	RAS like proto-oncogene B
ENSRNOG00000001148	Rplp0	64205	-0.286811	8.67078	9.00547	0.00614904	0.0616976	0.0361229	ribosomal protein lateral stalk subunit P0
ENSRNOG00000020979	Psmb4	58854	-0.285979	7.02113	8.99338	0.00617864	0.0619482	0.0362696	proteasome subunit beta 4
ENSRNOG00000019727	Dph3	680594	-0.364064	4.31271	8.98069	0.00620986	0.0622147	0.0364256	diphthamide biosynthesis 3
ENSRNOG00000000473	Pfdn6	309629	-0.314592	4.86008	8.97821	0.006216	0.0622296	0.0364344	prefoldin subunit 6
ENSRNOG00000002970	Zswim7	287388	-0.596457	0.925947	8.96582	0.00624668	0.0623505	0.0365052	zinc finger, SWIM-type containing 7
ENSRNOG00000005346	Tmem128	360952	-0.233667	4.31026	8.96318	0.00625324	0.0623696	0.0365163	transmembrane protein 128
ENSRNOG00000055900	NA	NA	-0.524203	0.278558	8.93517	0.00632333	0.0626848	0.0367009	NA
ENSRNOG00000002563	Mcts1	302500	-0.209922	4.35268	8.92123	0.00635854	0.0629049	0.0368298	MCTS1, re-initiation and release factor
ENSRNOG00000004608	Pam16	679907	-0.395784	3.85853	8.9136	0.0063779	0.0629699	0.0368678	presequence translocase associated motor 16 homolog
ENSRNOG00000018211	Urod	29421	-0.225841	5.49472	8.90223	0.00640685	0.0630059	0.0368889	uroporphyrinogen decarboxylase
ENSRNOG00000046172	NA	NA	-0.256112	3.68478	8.8978	0.00641818	0.0630299	0.0369029	NA
ENSRNOG00000020948	Pth1r	56813	-0.357302	4.47044	8.88198	0.00645879	0.0633358	0.0370821	parathyroid hormone 1 receptor
ENSRNOG00000000848	Gpank1	415064	-0.264412	3.30404	8.88265	0.00645708	0.0633358	0.0370821	G patch domain and ankyrin repeats 1
ENSRNOG00000051039	LOC108349594	108349594	-0.46909	2.3576	8.86848	0.00649368	0.0634922	0.0371736	uncharacterized LOC108349594
ENSRNOG00000018916	Bcl7c	293514	-0.393621	3.73127	8.85772	0.00652163	0.0636246	0.0372511	BCL tumor suppressor 7C
ENSRNOG00000014453	Anxa5	25673	-0.44326	4.5912	8.86122	0.00651254	0.0636246	0.0372511	annexin A5
ENSRNOG00000013777	Rnf166	365022	-0.407941	2.71415	8.85799	0.00652095	0.0636246	0.0372511	ring finger protein 166
ENSRNOG00000007300	C1qtnf6	315114	-0.654453	0.935035	8.8523	0.00653578	0.0636716	0.0372786	C1q and tumor necrosis factor related protein 6
ENSRNOG00000031653	Ccdc58	288065	-0.280613	3.88309	8.84155	0.00656389	0.0638064	0.0373576	coiled-coil domain containing 58
ENSRNOG00000025001	Pcolce	29569	-0.529614	3.1033	8.84219	0.00656221	0.0638064	0.0373576	procollagen C-endopeptidase enhancer
ENSRNOG00000024539	Ndufb6	297990	-0.258215	4.87554	8.83856	0.00657176	0.0638365	0.0373752	NADH:ubiquinone oxidoreductase subunit B6
ENSRNOG00000016383	Commd3	291339	-0.231464	5.76336	8.8355	0.00657979	0.0638683	0.0373938	COMM domain containing 3
ENSRNOG00000013744	Akip1	361624	-0.418533	2.43195	8.82693	0.00660236	0.0639428	0.0374374	A-kinase interacting protein 1
ENSRNOG00000016379	Jtb	29439	-0.271126	5.75318	8.82641	0.00660373	0.0639428	0.0374374	jumping translocation breakpoint
ENSRNOG00000004471	Polr3h	300088	-0.308625	3.52891	8.82534	0.00660655	0.0639428	0.0374374	RNA polymerase III subunit H
ENSRNOG00000019940	Ssr2	295235	-0.355649	5.87554	8.80289	0.00666616	0.0643803	0.0376936	signal sequence receptor, beta
ENSRNOG00000014171	Tnfsf13	287437	-0.449861	2.55773	8.79966	0.00667477	0.064417	0.0377151	tumor necrosis factor superfamily member 13
ENSRNOG00000027028	Lamtor4	360776	-0.362634	5.53805	8.79734	0.00668097	0.0644305	0.037723	late endosomal/lysosomal adaptor, MAPK and MTOR activator 4
ENSRNOG00000019244	Mxra8	313770	-0.557831	2.83614	8.79347	0.00669133	0.0644377	0.0377272	matrix remodeling associated 8
ENSRNOG00000046799	Phb	25344	-0.263417	5.19087	8.79388	0.00669024	0.0644377	0.0377272	prohibitin
ENSRNOG00000011732	Psmb7	85492	-0.245067	6.3252	8.76971	0.00675531	0.0647746	0.0379245	proteasome subunit beta 7
ENSRNOG00000014208	Dctn3	362504	-0.285596	3.31004	8.74696	0.00681718	0.0650885	0.0381082	dynactin subunit 3
ENSRNOG00000036918	Etfbkmt	316976	-0.847448	1.79117	8.72231	0.0068861	0.0655598	0.0383841	electron transfer flavoprotein beta subunit lysine methyltransferase
ENSRNOG00000004526	Cox7a2l	298762	-0.266814	6.47734	8.71859	0.00689522	0.0656	0.0384077	cytochrome c oxidase subunit 7A2 like
ENSRNOG00000015140	Trmt13	499697	-0.356191	2.09214	8.71452	0.00690652	0.0656144	0.0384161	tRNA methyltransferase 13 homolog
ENSRNOG00000047185	NA	NA	-0.21456	4.50125	8.71457	0.00690636	0.0656144	0.0384161	NA
ENSRNOG00000017731	Agpat4	170919	-0.6489	1.44676	8.70579	0.00693076	0.0657515	0.0384964	1-acylglycerol-3-phosphate O-acyltransferase 4
ENSRNOG00000011427	Hr	60563	-0.87655	-0.722123	8.70735	0.00692642	0.0657515	0.0384964	hair growth associated
ENSRNOG00000000557	Ppa1	294504	-0.197623	7.95004	8.69398	0.00696372	0.0660174	0.0386521	pyrophosphatase (inorganic) 1
ENSRNOG00000050298	Rfng	60433	-0.215887	3.94293	8.68903	0.00697758	0.0661021	0.0387017	RFNG O-fucosylpeptide 3-beta-N-acetylglucosaminyltransferase
ENSRNOG00000012788	Clns1a	65160	-0.217513	3.99819	8.67651	0.0070128	0.0663888	0.0388695	chloride nucleotide-sensitive channel 1A
ENSRNOG00000021887	Cyb561d2	363137	-0.306499	3.05304	8.66911	0.00703368	0.0665396	0.0389578	cytochrome b561 family, member D2
ENSRNOG00000046918	Apoo	363474	-0.259377	2.97472	8.66478	0.00704595	0.0665617	0.0389707	apolipoprotein O
ENSRNOG00000003186	Anks3	302937	-0.299499	2.64693	8.66625	0.00704179	0.0665617	0.0389707	ankyrin repeat and sterile alpha motif domain containing 3
ENSRNOG00000016012	Spats2l	316426	-0.800259	1.43783	8.64926	0.00709011	0.0668375	0.0391322	spermatogenesis associated, serine-rich 2-like
ENSRNOG00000046530	Zdhhc16	654495	-0.246247	4.18097	8.6112	0.00719964	0.0675866	0.0395708	zinc finger, DHHC-type containing 16
ENSRNOG00000001345	Mapkapk5	498183	-0.24486	4.56548	8.61114	0.00719982	0.0675866	0.0395708	mitogen-activated protein kinase-activated protein kinase 5
ENSRNOG00000001643	Psmg1	288236	-0.331732	5.68084	8.60736	0.00721079	0.0676422	0.0396034	proteasome assembly chaperone 1
ENSRNOG00000021006	Tmem147	292792	-0.253868	4.37687	8.58644	0.00727191	0.0680726	0.0398553	transmembrane protein 147
ENSRNOG00000031591	NA	NA	-0.735474	2.97868	8.61287	0.00729884	0.0682294	0.0399472	NA
ENSRNOG00000016571	Ngf	310738	-0.590097	0.889637	8.57538	0.00730444	0.0682342	0.0399499	nerve growth factor
ENSRNOG00000055641	Dnase1l1	363522	-0.194032	3.90022	8.57135	0.00731635	0.0682978	0.0399872	deoxyribonuclease 1-like 1
ENSRNOG00000015235	Fra10ac1	365458	-0.376805	3.1641	8.56569	0.00733306	0.0683377	0.0400106	fragile site, folic acid type, rare, fra(10)(q23.3) or fra(10)(q24.2) candidate 1
ENSRNOG00000026644	Glipr1	299783	-0.476501	2.05163	8.56473	0.00733591	0.0683377	0.0400106	GLI pathogenesis-related 1
ENSRNOG00000053347	Ccdc28a	361454	-0.448125	2.18948	8.55054	0.0073781	0.0684453	0.0400736	coiled-coil domain containing 28A
ENSRNOG00000043328	Chmp2a	365191	-0.212345	5.07492	8.55498	0.00736488	0.0684453	0.0400736	charged multivesicular body protein 2A
ENSRNOG00000029415	RGD1565784	497874	-0.279469	4.20893	8.55309	0.0073705	0.0684453	0.0400736	RGD1565784
ENSRNOG00000000249	Mettl23	287918	-0.329131	3.21452	8.54419	0.00739707	0.0685738	0.0401488	methyltransferase like 23
ENSRNOG00000018207	Dynlt1	83462	-0.718158	1.25479	8.53749	0.00741711	0.068712	0.0402297	dynein light chain Tctex-type 1
ENSRNOG00000024144	Cdipt	192260	-0.189148	5.2424	8.52224	0.00746299	0.0689465	0.040367	CDP-diacylglycerol--inositol 3-phosphatidyltransferase
ENSRNOG00000020415	Ramp2	58966	-0.660949	2.42411	8.51751	0.00747731	0.0690312	0.0404166	receptor activity modifying protein 2
ENSRNOG00000042592	Rgs10	54290	-0.553213	1.94928	8.51566	0.00748289	0.0690352	0.0404189	regulator of G-protein signaling 10
ENSRNOG00000002662	Pbdc1	363485	-0.335321	3.10593	8.51188	0.00749434	0.0690933	0.0404529	polysaccharide biosynthesis domain containing 1
ENSRNOG00000009175	Jagn1	502872	-0.22034	5.14477	8.50801	0.00750611	0.0691323	0.0404758	jagunal homolog 1
ENSRNOG00000017847	NA	NA	-0.254459	4.98867	8.50709	0.00750888	0.0691323	0.0404758	NA
ENSRNOG00000009281	Commd1	289831	-0.245486	4.9318	8.45459	0.00767034	0.070074	0.0410272	copper metabolism domain containing 1
ENSRNOG00000021185	Bola1	365875	-0.432236	4.26518	8.45033	0.0076836	0.0700819	0.0410318	bolA family member 1
ENSRNOG00000004591	Alg12	315212	-0.46201	3.64657	8.44942	0.00768644	0.0700819	0.0410318	ALG12, alpha-1,6-mannosyltransferase
ENSRNOG00000019425	Gabarapl2	64670	-0.298659	4.92802	8.44646	0.00769568	0.0700819	0.0410318	GABA(A) receptor-associated protein like 2
ENSRNOG00000037931	Plaur	50692	-0.901335	-0.063205	8.44288	0.00770688	0.0701363	0.0410636	plasminogen activator, urokinase receptor
ENSRNOG00000017340	Wdr12	363237	-0.304989	3.5107	8.43339	0.00773661	0.070359	0.041194	WD repeat domain 12
ENSRNOG00000014674	Exosc9	294975	-0.270055	3.61566	8.4228	0.00776995	0.07052	0.0412883	exosome component 9
ENSRNOG00000039528	Fam32a	498600	-0.207361	6.01311	8.42109	0.00777535	0.07052	0.0412883	family with sequence similarity 32, member A
ENSRNOG00000039024	Spice1	288111	-0.616109	2.1136	8.42199	0.00777251	0.07052	0.0412883	spindle and centriole associated protein 1
ENSRNOG00000059466	NA	NA	-0.844727	-0.919697	8.42168	0.00777349	0.07052	0.0412883	NA
ENSRNOG00000011750	Fam180a	362336	-1.00332	1.7783	8.41018	0.00791896	0.0715803	0.0419091	family with sequence similarity 180, member A
ENSRNOG00000013190	Rnaset2	292306	-0.22719	4.96459	8.35287	0.00799411	0.0717817	0.042027	ribonuclease T2
ENSRNOG00000020233	Rabac1	83583	-0.292235	6.05583	8.35172	0.00799784	0.0717817	0.042027	Rab acceptor 1
ENSRNOG00000012100	Ssbp1	54304	-0.303355	3.46706	8.359	0.00797416	0.0717817	0.042027	single stranded DNA binding protein 1
ENSRNOG00000022857	Wdr92	498418	-0.533703	1.91022	8.35283	0.00799423	0.0717817	0.042027	WD repeat domain 92
ENSRNOG00000018242	Camkk1	60341	-0.622453	0.9478	8.35552	0.00798549	0.0717817	0.042027	calcium/calmodulin-dependent protein kinase kinase 1
ENSRNOG00000039877	Smim11	100174909	-0.421897	2.26866	8.35212	0.00799656	0.0717817	0.042027	small integral membrane protein 11
ENSRNOG00000001418	Znhit1	100360077	-0.315047	3.2751	8.361	0.0079677	0.0717817	0.042027	zinc finger, HIT-type containing 1
ENSRNOG00000039740	Cenpk	294712	-1.02824	-0.718107	8.32876	0.00807305	0.0721943	0.0422685	centromere protein K
ENSRNOG00000038372	Ndufs2	289218	-0.200223	7.44569	8.31012	0.00813465	0.0724551	0.0424212	NADH dehydrogenase (ubiquinone) Fe-S protein 2
ENSRNOG00000005861	Hsd11b1	25116	-0.864142	8.89941	8.36411	0.00821177	0.0728627	0.0426599	hydroxysteroid 11-beta dehydrogenase 1
ENSRNOG00000000926	Mrps17	288621	-0.224025	4.4563	8.27425	0.00825463	0.0731351	0.0428193	mitochondrial ribosomal protein S17
ENSRNOG00000017329	Tmem129	305458	-0.278064	4.35283	8.24855	0.00834181	0.0737612	0.043186	transmembrane protein 129
ENSRNOG00000060063	Naa10	363518	-0.218665	3.92228	8.23048	0.00840369	0.0741616	0.0434204	N(alpha)-acetyltransferase 10, NatA catalytic subunit
ENSRNOG00000022910	Emcn	295490	-0.529859	2.66354	8.21942	0.00844184	0.074314	0.0435096	endomucin
ENSRNOG00000008212	Wdr5	362093	-0.23975	4.46472	8.21175	0.0084684	0.0744788	0.0436061	WD repeat domain 5
ENSRNOG00000039417	Dda1	688813	-0.204987	3.88889	8.21043	0.00847297	0.0744788	0.0436061	DET1 and DDB1 associated 1
ENSRNOG00000054224	Bloc1s4	364183	-0.296087	3.74199	8.20395	0.00849551	0.0745791	0.0436648	biogenesis of lysosomal organelles complex 1 subunit 4
ENSRNOG00000004288	Ptrh2	287593	-0.344775	2.91288	8.19998	0.00850933	0.0746117	0.0436839	peptidyl-tRNA hydrolase 2
ENSRNOG00000021079	Fxyd1	58971	-0.268469	6.25437	8.19342	0.00853224	0.074705	0.0437385	FXYD domain-containing ion transport regulator 1
ENSRNOG00000015437	Tmem14c	171432	-0.297465	6.17687	8.19185	0.00853771	0.074705	0.0437385	transmembrane protein 14C
ENSRNOG00000020167	Reep5	364838	-0.413647	5.3161	8.1848	0.00856244	0.0748236	0.043808	receptor accessory protein 5
ENSRNOG00000000247	Mfsd11	360667	-0.553649	3.87918	8.18985	0.00862108	0.075231	0.0440465	major facilitator superfamily domain containing 11
ENSRNOG00000012658	Pdlim3	114108	-1.80929	-1.79523	8.16223	0.00864206	0.075235	0.0440488	PDZ and LIM domain 3
ENSRNOG00000020531	Fen1	84490	-0.626955	2.05473	8.15651	0.0086624	0.0753533	0.0441181	flap structure-specific endonuclease 1
ENSRNOG00000031127	Snrpe	100360682	-0.467311	1.98113	8.12338	0.00878108	0.0760186	0.0445076	small nuclear ribonucleoprotein polypeptide E
ENSRNOG00000046619	Pla2g12b	367415	-0.263144	5.49088	8.10828	0.00883578	0.0763169	0.0446823	phospholipase A2, group XIIB
ENSRNOG00000009333	Osgep	290028	-0.423378	2.51174	8.07911	0.00894248	0.0768916	0.0450187	O-sialoglycoprotein endopeptidase
ENSRNOG00000031453	Manbal	499934	-0.209255	4.39637	8.0683	0.00898238	0.0770863	0.0451327	mannosidase beta like
ENSRNOG00000036841	Cbx5	300266	-0.297719	2.89311	8.05422	0.00903463	0.0773367	0.0452793	chromobox 5
ENSRNOG00000046211	Fbxw4	309444	-0.387156	3.83841	8.0472	0.00906084	0.0774621	0.0453528	F-box and WD repeat domain containing 4
ENSRNOG00000019302	Stx4	81803	-0.223617	4.35414	8.03964	0.00908911	0.0775554	0.0454074	syntaxin 4
ENSRNOG00000012574	Pum3	499339	-0.306846	2.31426	8.01676	0.00917534	0.0777468	0.0455194	pumilio RNA-binding family member 3
ENSRNOG00000061058	Csde1	117180	-0.421156	3.90129	8.02169	0.00915669	0.0777468	0.0455194	cold shock domain containing E1, RNA binding
ENSRNOG00000007114	Psma6	29673	-0.229772	6.34068	8.0199	0.00916344	0.0777468	0.0455194	proteasome subunit alpha 6
ENSRNOG00000033575	Emid1	685462	-0.602351	1.26562	8.01848	0.00916881	0.0777468	0.0455194	EMI domain containing 1
ENSRNOG00000009661	Tgds	306164	-0.262338	3.93978	7.98895	0.00928136	0.0783913	0.0458968	TDP-glucose 4,6-dehydratase
ENSRNOG00000009432	Eif2s1	54318	-0.249188	4.90794	7.97722	0.00932648	0.0784817	0.0459497	eukaryotic translation initiation factor 2 subunit 1 alpha
ENSRNOG00000027332	Gemin6	362688	-0.263342	4.42908	7.97515	0.00933446	0.0784996	0.0459602	gem (nuclear organelle) associated protein 6
ENSRNOG00000020684	Vat1	287721	-0.262504	6.97256	7.97045	0.00935259	0.0785536	0.0459918	vesicle amine transport 1
ENSRNOG00000036839	Hnrnpa1	29578	-0.383747	2.8639	7.96096	0.00938941	0.0788134	0.0461439	heterogeneous nuclear ribonucleoprotein A1
ENSRNOG00000031233	Mapk12	60352	-0.516488	1.75893	7.95645	0.00940695	0.0788717	0.0461781	mitogen-activated protein kinase 12
ENSRNOG00000036695	Mrpl12	303746	-0.274284	5.81105	7.94351	0.00945746	0.079144	0.0463375	mitochondrial ribosomal protein L12
ENSRNOG00000058545	Arhgap4	246249	-0.367534	2.40252	7.93133	0.00950529	0.0793884	0.0464806	Rho GTPase activating protein 4
ENSRNOG00000037247	Rras	361568	-0.341974	4.02695	7.92237	0.00954064	0.079535	0.0465664	related RAS viral (r-ras) oncogene homolog
ENSRNOG00000011226	Timm8a1	84383	-0.383795	3.66407	7.91503	0.00956973	0.0797279	0.0466794	translocase of inner mitochondrial membrane 8 homolog A1 (yeast)
ENSRNOG00000000700	Tmem119	304581	-0.797773	1.13037	7.88772	0.00967872	0.080436	0.0470939	transmembrane protein 119
ENSRNOG00000021412	Slfn13	303378	-0.475003	2.85453	7.8716	0.00974371	0.0808758	0.0473514	schlafen family member 13
ENSRNOG00000018645	Rpsa	29236	-0.315604	7.416	7.86753	0.0097602	0.0809131	0.0473733	ribosomal protein SA
ENSRNOG00000008733	Lsm3	297455	-0.335933	2.8108	7.86193	0.00978296	0.0809878	0.047417	LSM3 homolog, U6 small nuclear RNA and mRNA degradation associated
ENSRNOG00000005720	Spic	314711	-0.637406	0.321288	7.85853	0.00979678	0.0809878	0.047417	Spi-C transcription factor
ENSRNOG00000019734	Mrpl14	301250	-0.446595	4.90517	7.86587	0.00979504	0.0809878	0.047417	mitochondrial ribosomal protein L14
ENSRNOG00000016873	Msrb2	361286	-0.274708	4.52331	7.85295	0.0098195	0.0811032	0.0474845	methionine sulfoxide reductase B2
ENSRNOG00000003461	Zfp330	361387	-0.227753	4.24616	7.84917	0.00983497	0.0811809	0.0475301	zinc finger protein 330
ENSRNOG00000060530	Cdc34	299602	-0.272681	5.41429	7.83951	0.00987452	0.0814572	0.0476918	cell division cycle 34
ENSRNOG00000017332	Dapk2	300799	-0.348859	3.33554	7.82391	0.00993882	0.0816868	0.0478262	death-associated protein kinase 2
ENSRNOG00000025189	Mettl18	304928	-0.367471	2.70554	7.80212	0.0100294	0.0822288	0.0481436	methyltransferase like 18
ENSRNOG00000019960	Ino80e	293494	-0.195397	4.14755	7.79576	0.010056	0.0823964	0.0482417	INO80 complex subunit E
ENSRNOG00000016227	Glrx3	58815	-0.224647	5.48533	7.78371	0.0101066	0.0824365	0.0482652	glutaredoxin 3
ENSRNOG00000018491	Chchd5	296147	-0.291948	3.61829	7.78519	0.0101004	0.0824365	0.0482652	coiled-coil-helix-coiled-coil-helix domain containing 5
ENSRNOG00000013234	Ccdc115	363213	-0.227397	4.17598	7.78609	0.0100966	0.0824365	0.0482652	coiled-coil domain containing 115
ENSRNOG00000047517	Oxld1	103693495	-0.463625	1.85587	7.78339	0.0101079	0.0824365	0.0482652	oxidoreductase-like domain containing 1
ENSRNOG00000018719	Cir1	362149	-0.226322	4.46616	7.77582	0.0101399	0.0825293	0.0483195	corepressor interacting with RBPJ, 1
ENSRNOG00000010747	Dap	64322	-0.329552	7.69678	7.7641	0.0101896	0.0827326	0.0484386	death-associated protein
ENSRNOG00000032560	Cyp3a23/3a1	25642	-0.833863	10.0142	7.80885	0.0102287	0.0829497	0.0485657	cytochrome P450, family 3, subfamily a, polypeptide 23/polypeptide 1
ENSRNOG00000042740	Mrpl42	299743	-0.281494	4.34734	7.75161	0.0102428	0.0830139	0.0486032	mitochondrial ribosomal protein L42
ENSRNOG00000011280	NA	NA	-0.570472	1.8188	7.74706	0.0102623	0.0831215	0.0486663	NA
ENSRNOG00000020390	Tmem161a	364535	-0.250851	3.5562	7.73543	0.0103123	0.0834253	0.0488441	transmembrane protein 161A
ENSRNOG00000000854	Ncr3	294251	-0.819722	-0.143515	7.73352	0.0103205	0.0834414	0.0488536	natural cytotoxicity triggering receptor 3
ENSRNOG00000042233	Rpl41	124440	-0.389169	6.50889	7.72693	0.0103489	0.0836211	0.0489587	ribosomal protein L41
ENSRNOG00000018214	Bok	29884	-0.618221	0.532796	7.72323	0.010365	0.0836247	0.0489609	BOK, BCL2 family apoptosis regulator
ENSRNOG00000049497	Eif6	305506	-0.252163	5.66361	7.70598	0.0104399	0.084002	0.0491818	eukaryotic translation initiation factor 6
ENSRNOG00000011865	Fam96b	680987	-0.3069	3.06859	7.70402	0.0104485	0.0840207	0.0491927	family with sequence similarity 96, member B
ENSRNOG00000002262	Enoph1	305177	-0.242517	3.52209	7.68476	0.0105331	0.0843462	0.0493833	enolase-phosphatase 1
ENSRNOG00000051912	Acnat2	313220	-0.607239	7.59128	7.71332	0.0105589	0.0845024	0.0494747	acyl-coenzyme A amino acid N-acyltransferase 2
ENSRNOG00000021247	Spef1	311429	-0.751702	-0.72442	7.67711	0.0105668	0.0845158	0.0494826	sperm flagellar 1
ENSRNOG00000031579	Rps24	81776	-0.723037	0.688063	7.67211	0.010589	0.0846135	0.0495398	ribosomal protein S24
ENSRNOG00000061857	Mgst2	295037	-0.444054	5.2832	7.65724	0.0107022	0.0852722	0.0499254	microsomal glutathione S-transferase 2
ENSRNOG00000000804	Mrps18b	294230	-0.354348	5.58649	7.64589	0.0107059	0.0852722	0.0499254	mitochondrial ribosomal protein S18B
ENSRNOG00000048747	Cdk5rap3	80278	-0.315342	4.69478	7.64098	0.010728	0.0853458	0.0499685	CDK5 regulatory subunit associated protein 3

## Sheet: UpRegulated_SALF1 FSD vs CD
	SYMBOL	EntrezGene	logFC	logCPM	F	PValue	FDR	qval	genename
ENSRNOG00000004160	Prps2	24689	0.848939	3.61235	38.9053	1.82e-06	0.00610108	0.00458566	phosphoribosyl pyrophosphate synthetase 2
ENSRNOG00000011518	Dusp26	306527	2.71586	-0.200074	30.8644	9.91e-06	0.0133294	0.0100185	dual specificity phosphatase 26 (putative)
ENSRNOG00000054080	Cgnl1	315795	0.357999	7.52256	27.0368	2.43e-05	0.0206804	0.0155437	cingulin-like 1
ENSRNOG00000013928	Dsp	306871	0.387152	6.28117	27.7186	2.06e-05	0.0206804	0.0155437	desmoplakin
ENSRNOG00000037613	Kdm6b	363630	0.527672	4.23364	24.0046	5.22e-05	0.0320113	0.0240601	lysine demethylase 6B
ENSRNOG00000009104	NA	NA	0.601516	4.12507	22.274	8.27e-05	0.0370872	0.0278753	NA
ENSRNOG00000012207	Dst	316313	0.413286	7.19486	21.1523	0.000112511	0.0419137	0.031503	dystonin
ENSRNOG00000038044	Tsc22d2	499624	0.443212	3.74572	20.2318	0.000145726	0.0434101	0.0326277	TSC22 domain family, member 2
ENSRNOG00000019118	Slc13a3	64846	1.22012	4.17808	20.9282	0.000137161	0.0434101	0.0326277	solute carrier family 13 member 3
ENSRNOG00000002394	Tpr	304862	0.309235	5.58688	20.2913	0.000143284	0.0434101	0.0326277	translocated promoter region, nuclear basket protein
ENSRNOG00000009590	Stox2	306459	1.08602	0.307394	20.3476	0.000141018	0.0434101	0.0326277	storkhead box 2
ENSRNOG00000018226	Zcchc14	365018	0.579401	3.25707	19.5388	0.000177743	0.0476528	0.0358165	zinc finger CCHC-type containing 14
ENSRNOG00000003792	Med14	317343	0.423346	4.41516	17.9649	0.000282714	0.0599064	0.0450265	mediator complex subunit 14
ENSRNOG00000055925	Zc3h7b	315158	0.277579	5.60405	17.6978	0.000306458	0.0604128	0.0454072	zinc finger CCCH-type containing 7B
ENSRNOG00000012960	Uap1l1	296560	1.02232	3.07538	17.0717	0.000386559	0.0625638	0.0470239	UDP-N-acetylglucosamine pyrophosphorylase 1 like 1
ENSRNOG00000009446	Rxra	25271	0.447455	7.19803	17.4207	0.000333398	0.0625638	0.0470239	retinoid X receptor alpha
ENSRNOG00000053285	Mllt6	303504	0.491116	2.99884	16.8617	0.000395916	0.0625638	0.0470239	MLLT6, PHD finger domain containing
ENSRNOG00000009987	Akap11	498549	0.350666	4.65609	16.8175	0.000401379	0.0625638	0.0470239	A-kinase anchoring protein 11
ENSRNOG00000051204	Dopey2	304077	0.51982	3.32835	16.9073	0.00039037	0.0625638	0.0470239	dopey family member 2

## Sheet: DownRegulated_SALF1 FSD vs CD
	SYMBOL	EntrezGene	logFC	logCPM	F	PValue	FDR	qval	genename
ENSRNOG00000024309	LOC688869	688869	-0.595204	3.69359	43.6645	7.4e-07	0.00435237	0.0032713	similar to cytochrome c oxidase, subunit VIb polypeptide 1
ENSRNOG00000005124	Plekhh2	313866	-3.61431	3.13615	51.4876	3.31e-07	0.00435237	0.0032713	pleckstrin homology, MyTH4 and FERM domain containing H2
ENSRNOG00000036894	Cisd3	287661	-0.48652	5.26886	42.1748	9.74e-07	0.00435237	0.0032713	CDGSH iron sulfur domain 3
ENSRNOG00000017866	Sirt5	306840	-0.449117	4.35492	36.9946	2.67e-06	0.00714577	0.00537086	sirtuin 5
ENSRNOG00000001551	Atp5j	94271	-0.427315	6.41491	35.8768	3.35e-06	0.0074856	0.00562629	ATP synthase, H+ transporting, mitochondrial Fo complex, subunit F6
ENSRNOG00000038012	Commd6	498559	-0.503406	3.5103	32.3679	7.08e-06	0.0118612	0.00891508	COMM domain containing 6
ENSRNOG00000001991	Atp5o	192241	-0.387803	7.085	32.5069	6.87e-06	0.0118612	0.00891508	ATP synthase, H+ transporting, mitochondrial F1 complex, O subunit
ENSRNOG00000021177	Cox8a	171335	-0.506104	6.45789	30.8449	9.94e-06	0.0133294	0.0100185	cytochrome c oxidase subunit 8A
ENSRNOG00000010807	Cox6c	54322	-0.531887	6.96119	28.5314	1.7e-05	0.0190171	0.0142935	cytochrome c oxidase subunit 6C
ENSRNOG00000029549	Eci2	291075	-0.391471	9.04164	28.5223	1.7e-05	0.0190171	0.0142935	enoyl-CoA delta isomerase 2
ENSRNOG00000005512	Ndufa4	681024	-0.461649	7.617	27.2426	2.31e-05	0.0206804	0.0155437	NADH:ubiquinone oxidoreductase subunit A4
ENSRNOG00000024568	Ndufs7	362837	-0.472073	6.09112	26.9777	2.47e-05	0.0206804	0.0155437	NADH dehydrogenase (ubiquinone) Fe-S protein 7
ENSRNOG00000005698	Ndufa5	25488	-0.52149	5.5579	26.6848	2.65e-05	0.0209128	0.0157184	NADH:ubiquinone oxidoreductase subunit A5
ENSRNOG00000011949	Ndufb5	294964	-0.413812	6.33949	26.1803	3e-05	0.0215646	0.0162083	NADH:ubiquinone oxidoreductase subunit B5
ENSRNOG00000022980	Sdhd	363061	-0.441243	7.20434	26.111	3.06e-05	0.0215646	0.0162083	succinate dehydrogenase complex subunit D
ENSRNOG00000055900	NA	NA	-0.886019	0.278558	25.6341	3.44e-05	0.0230811	0.0173481	NA
ENSRNOG00000050169	Pet100	688786	-0.429673	4.98707	23.9832	5.25e-05	0.0320113	0.0240601	PET100 homolog
ENSRNOG00000021046	Sult2b1	292915	-1.3759	0.819386	23.6632	5.71e-05	0.0332905	0.0250216	sulfotransferase family 2B member 1
ENSRNOG00000021866	Bola3	297388	-0.445859	3.69863	23.0851	6.65e-05	0.0356786	0.0268166	bolA family member 3
ENSRNOG00000049912	Atp5e	245958	-0.447311	7.05174	23.1378	6.56e-05	0.0356786	0.0268166	ATP synthase, H+ transporting, mitochondrial F1 complex, epsilon subunit
ENSRNOG00000018531	Mrps11	499185	-0.345744	4.39678	22.3242	8.16e-05	0.0370872	0.0278753	mitochondrial ribosomal protein S11
ENSRNOG00000007512	Srp14	296076	-0.372861	5.12223	22.784	7.21e-05	0.0370872	0.0278753	signal recognition particle 14
ENSRNOG00000050117	NA	NA	-0.962092	6.86005	22.4361	8.41e-05	0.0370872	0.0278753	NA
ENSRNOG00000006619	Dnajc9	364240	-0.383855	3.74662	22.1402	8.58e-05	0.0370872	0.0278753	DnaJ heat shock protein family (Hsp40) member C9
ENSRNOG00000050735	Cd99	652929	-0.426438	5.0231	22.473	7.84e-05	0.0370872	0.0278753	CD99 molecule
ENSRNOG00000034161	LOC688869	688869	-0.449628	3.84717	21.9306	9.08e-05	0.0380382	0.0285901	similar to cytochrome c oxidase, subunit VIb polypeptide 1
ENSRNOG00000008222	Timm9	171139	-0.521006	4.14005	21.6176	9.89e-05	0.0401867	0.0302049	translocase of inner mitochondrial membrane 9
ENSRNOG00000019949	Mrps12	292758	-0.337938	4.69012	21.2028	0.000110944	0.0419137	0.031503	mitochondrial ribosomal protein S12
ENSRNOG00000012550	Uqcrh	366448	-0.4004	6.68223	20.84	0.000122752	0.0419137	0.031503	ubiquinol-cytochrome c reductase hinge protein
ENSRNOG00000054689	Cox7b	303393	-0.407215	6.59606	20.8797	0.000121395	0.0419137	0.031503	cytochrome c oxidase subunit 7B
ENSRNOG00000007895	Pdhb	289950	-0.397974	6.52645	21.1029	0.000114066	0.0419137	0.031503	pyruvate dehydrogenase (lipoamide) beta
ENSRNOG00000001599	Rwdd2b	304132	-0.247564	4.89864	20.8767	0.000121497	0.0419137	0.031503	RWD domain containing 2B
ENSRNOG00000015591	Cndp2	291394	-0.37274	6.31695	20.7733	0.000125069	0.0419137	0.031503	CNDP dipeptidase 2 (metallopeptidase M20 family)
ENSRNOG00000008329	Ndufb11	299310	-0.377196	6.39569	20.6769	0.000128499	0.0420128	0.0315774	NADH:ubiquinone oxidoreductase subunit B11
ENSRNOG00000007769	2021-03-02	362849	-0.397579	6.90442	20.1475	0.000149262	0.0434969	0.0326929	membrane associated ring-CH-type finger 2
ENSRNOG00000008226	Zbtb8os	297885	-0.304646	4.48094	19.8966	0.000160351	0.0447813	0.0336583	zinc finger and BTB domain containing 8 opposite strand
ENSRNOG00000003626	Atp5h	641434	-0.383712	6.90311	19.9602	0.000157459	0.0447813	0.0336583	ATP synthase, H+ transporting, mitochondrial Fo complex, subunit d
ENSRNOG00000059061	Uqcr10	685322	-0.499564	6.11611	19.6934	0.000169992	0.046505	0.0349538	ubiquinol-cytochrome c reductase, complex III subunit X
ENSRNOG00000009090	Dad1	192275	-0.34399	6.09472	18.9867	0.000208727	0.0548624	0.0412354	defender against cell death 1
ENSRNOG00000016660	Cox5b	94194	-0.327803	6.99113	18.8795	0.000215401	0.0555278	0.0417355	cytochrome c oxidase subunit 5B
ENSRNOG00000005828	Skp1	287280	-0.34414	8.05342	18.7962	0.000220743	0.0558313	0.0419636	S-phase kinase-associated protein 1
ENSRNOG00000050846	Timm10b	84384	-0.593229	3.03205	18.5139	0.00023995	0.0566956	0.0426133	translocase of inner mitochondrial membrane 10 homolog B (yeast)
ENSRNOG00000009155	Ndufs3	295923	-0.336919	6.15253	18.553	0.000237185	0.0566956	0.0426133	NADH dehydrogenase (ubiquinone) Fe-S protein 3
ENSRNOG00000004829	Immp1l	691145	-0.400013	3.49305	18.667	0.000229322	0.0566956	0.0426133	inner mitochondrial membrane peptidase subunit 1
ENSRNOG00000007967	Sdhb	298596	-0.302737	6.61387	18.4395	0.000245308	0.0566956	0.0426133	succinate dehydrogenase complex iron sulfur subunit B
ENSRNOG00000009364	Ndufb9	299954	-0.394748	6.82786	18.4737	0.000242833	0.0566956	0.0426133	NADH:ubiquinone oxidoreductase subunit B9
ENSRNOG00000058249	Pgk1	24644	-0.298184	6.99612	18.2741	0.000257696	0.0577872	0.0434337	phosphoglycerate kinase 1
ENSRNOG00000017473	Ttc25	303534	-0.866873	1.04912	18.2617	0.000258652	0.0577872	0.0434337	tetratricopeptide repeat domain 25
ENSRNOG00000020354	Mrpl23	64360	-0.326444	4.33217	18.0338	0.000276923	0.0599064	0.0450265	mitochondrial ribosomal protein L23
ENSRNOG00000006705	Mkks	311456	-0.430064	4.68895	17.8243	0.000294951	0.0599064	0.0450265	McKusick-Kaufman syndrome
ENSRNOG00000025715	Dynlrb1	170714	-0.324355	5.43455	17.9555	0.000283512	0.0599064	0.0450265	dynein light chain roadblock-type 1
ENSRNOG00000042696	Minos1	362641	-0.483149	4.74242	17.9203	0.000286536	0.0599064	0.0450265	mitochondrial inner membrane organizing system 1
ENSRNOG00000020442	Ubl5	500954	-0.39465	6.07092	17.8556	0.000292176	0.0599064	0.0450265	ubiquitin-like 5
ENSRNOG00000037137	Svip	499157	-0.620901	2.6418	17.7356	0.000302972	0.0604128	0.0454072	small VCP interacting protein
ENSRNOG00000022153	Tmem134	361695	-0.37667	5.27223	16.9211	0.000388705	0.0625638	0.0470239	transmembrane protein 134
ENSRNOG00000024705	Rarres2	297073	-0.447897	9.40299	17.0506	0.000373478	0.0625638	0.0470239	retinoic acid receptor responder 2
ENSRNOG00000015277	NA	NA	-0.342147	7.55383	17.0121	0.000377929	0.0625638	0.0470239	NA
ENSRNOG00000031769	Chchd7	684258	-0.547611	2.66316	16.8204	0.000401026	0.0625638	0.0470239	coiled-coil-helix-coiled-coil-helix domain containing 7
ENSRNOG00000014314	Slc39a4	300051	-0.785644	4.54979	17.3173	0.000358039	0.0625638	0.0470239	solute carrier family 39 member 4
ENSRNOG00000016133	Sumo1	301442	-0.297481	5.19413	17.2272	0.000353736	0.0625638	0.0470239	small ubiquitin-like modifier 1
ENSRNOG00000002569	Mrps14	289143	-0.354327	4.44695	16.9028	0.000390913	0.0625638	0.0470239	mitochondrial ribosomal protein S14
ENSRNOG00000003567	Ppox	289219	-0.400755	4.21904	17.3312	0.000342641	0.0625638	0.0470239	protoporphyrinogen oxidase
ENSRNOG00000007235	Atp5g1	29754	-0.434613	5.77162	16.8401	0.000398577	0.0625638	0.0470239	ATP synthase, H+ transporting, mitochondrial Fo complex, subunit C1 (subunit 9)
ENSRNOG00000015437	Tmem14c	171432	-0.434734	6.17687	17.4908	0.000326344	0.0625638	0.0470239	transmembrane protein 14C
ENSRNOG00000020602	LOC100911483	100911483	-0.372427	4.77936	17.1468	0.000362573	0.0625638	0.0470239	NADH dehydrogenase [ubiquinone] 1 alpha subcomplex subunit 13-like
ENSRNOG00000018653	Pfdn1	361310	-0.398222	5.13482	17.3987	0.000335645	0.0625638	0.0470239	prefoldin subunit 1
ENSRNOG00000000918	Zbed5	288622	-0.587186	5.21791	16.9717	0.000382677	0.0625638	0.0470239	zinc finger, BED-type containing 5
ENSRNOG00000020941	Psenen	292788	-0.31539	6.26315	16.386	0.000459218	0.066167	0.0497321	presenilin enhancer gamma secretase subunit
ENSRNOG00000036942	Tnfrsf9	500590	-1.81346	0.238053	16.5625	0.000438429	0.066167	0.0497321	TNF receptor superfamily member 9
ENSRNOG00000046918	Apoo	363474	-0.356468	2.97472	16.5609	0.00043475	0.066167	0.0497321	apolipoprotein O
ENSRNOG00000053456	Lage3	293863	-0.324883	4.8596	16.3902	0.000458618	0.066167	0.0497321	L antigen family, member 3
ENSRNOG00000006976	Med6	299180	-0.304524	3.51523	16.3793	0.000460189	0.066167	0.0497321	mediator complex subunit 6
ENSRNOG00000005795	Aasdhppt	300328	-0.280364	5.0319	16.3667	0.000462007	0.066167	0.0497321	aminoadipate-semialdehyde dehydrogenase-phosphopantetheinyl transferase
ENSRNOG00000010363	Mrps23	360594	-0.311112	5.14877	16.3531	0.000463984	0.066167	0.0497321	mitochondrial ribosomal protein S23
ENSRNOG00000000701	Iscu	288740	-0.380601	6.54508	16.4609	0.00044856	0.066167	0.0497321	iron-sulfur cluster assembly enzyme
