# Supplementary material for: Intergenerational effects of preconception opioids on glucose homeostasis and hepatic transcription in adult male rats
Source: Sci Rep. 2022 Jan 31;12:1599. doi: 10.1038/s41598-022-05528-w (PMC8803846; doi:10.1038/s41598-022-05528-w)
Supplement: Supplementary file 2 — Supplementary Information 2. [file 41598_2022_5528_MOESM2_ESM.xlsx]

## Sheet: UpRegulated CD MORF1 vs SALF1
source	term_name	term_id	adjusted_p_value	term_size	query_size	intersection_size	effective_domain_size	intersections
GO:MF	inositol tetrakisphosphate phosphatase activity	GO:0052743	0.0382264	1	2	1	8570	PTEN
GO:MF	phosphatidylinositol-3,4-bisphosphate 3-phosphatase activity	GO:0051800	0.0382264	1	2	1	8570	PTEN
GO:MF	inositol-1,3,4,5-tetrakisphosphate 3-phosphatase activity	GO:0051717	0.0382264	1	2	1	8570	PTEN
GO:MF	histone methyltransferase activity (H3-K36 specific)	GO:0046975	0.0382264	5	608	4	8570	NSD1,ASH1L,SETD5,SETD2
GO:MF	SMAD binding	GO:0046332	0.0382264	41	171	6	8570	SKI,TRIM33,LDLRAD4,BMPR1A,HIPK2,USP9X
GO:BP	histone H4-K16 acetylation	GO:0043984	0.0315545	9	649	6	9115	ZMPSTE24,MSL2,MSL1,PHF20,HCFC1,ATG7
GO:BP	neuron-neuron synaptic transmission	GO:0007270	0.0315545	2	32	2	9115	PTEN,ARID1B
GO:BP	RNA secondary structure unwinding	GO:0010501	0.0468618	4	656	4	9115	AGO1,DDX3X,DHX9,AGO4
GO:CC	nBAF complex	GO:0071565	0.0123871	12	65	3	9080	ARID1B,SS18L1,ARID1A
GO:CC	RISC-loading complex	GO:0070578	0.0123871	4	765	4	9080	AGO1,DHX9,AGO4,DICER1
GO:CC	RNAi effector complex	GO:0031332	0.0123871	7	765	5	9080	AGO1,DDX6,DHX9,AGO4,DICER1
GO:CC	RISC complex	GO:0016442	0.0123871	7	765	5	9080	AGO1,DDX6,DHX9,AGO4,DICER1
GO:CC	super elongation complex	GO:0032783	0.0196047	2	112	2	9080	AFF4,AFF1
GO:CC	SWI/SNF superfamily-type complex	GO:0070603	0.0213873	56	88	5	9080	ARID1B,PBRM1,SS18L1,ARID1A,GATAD2B
GO:CC	trans-Golgi network	GO:0005802	0.0242069	109	710	20	9080	ARFGEF2,BIRC6,ARFGEF1,ADAM10,PIK3C2A,KIF13A,BACE1,MYO18A,IGF2R,FAM91A1,ARL5A,CLASP2,WDR11,LRBA,CCDC186,ATP7A,SLC9A7,GSAP,ATXN2,ATP11A
GO:CC	COPII vesicle coat	GO:0030127	0.0376316	8	40	2	9080	SEC23A,SEC24A
GO:CC	ER to Golgi transport vesicle membrane	GO:0012507	0.0376316	8	40	2	9080	SEC23A,SEC24A
GO:CC	kinesin complex	GO:0005871	0.0385852	15	249	4	9080	KIF21A,KIF3B,KIF13B,KIF13A
GO:CC	myelin sheath adaxonal region	GO:0035749	0.0390426	3	2	1	9080	PTEN
GO:CC	ATPase complex	GO:1904949	0.0418314	75	88	5	9080	ARID1B,PBRM1,SS18L1,ARID1A,GATAD2B
GO:CC	transcription factor TFIIIB complex	GO:0000126	0.0495486	3	3	1	9080	BDP1

## Sheet: DownRegulated CD MORF1 vs SALF1
source	term_name	term_id	adjusted_p_value	term_size	query_size	intersection_size	effective_domain_size	intersections
GO:MF	cytochrome-c oxidase activity	GO:0004129	0.00199805	11	269	5	8570	COX6C,NDUFA4,COX5B,COX6A1,COX8A
GO:MF	electron transfer activity	GO:0009055	0.00199805	23	281	7	8570	COX6C,NDUFA4,COX5B,UQCR11,COX6A1,COX8A,NDUFS7
GO:MF	oxidoreductase activity, acting on a heme group of donors	GO:0016675	0.00199805	11	269	5	8570	COX6C,NDUFA4,COX5B,COX6A1,COX8A
GO:BP	mitochondrial respiratory chain complex assembly	GO:0033108	0.000330395	54	496	15	9115	NDUFB2,COA3,PET100,COX16,COX17,NDUFB11,NDUFA6,NDUFS7,NDUFS5,COX14,NDUFA2,NDUFB5,NDUFB9,NDUFC2,NDUFB6
GO:BP	mitochondrial respiratory chain complex I assembly	GO:0032981	0.0077722	35	496	10	9115	NDUFB2,NDUFB11,NDUFA6,NDUFS7,NDUFS5,NDUFA2,NDUFB5,NDUFB9,NDUFC2,NDUFB6
GO:BP	NADH dehydrogenase complex assembly	GO:0010257	0.0077722	35	496	10	9115	NDUFB2,NDUFB11,NDUFA6,NDUFS7,NDUFS5,NDUFA2,NDUFB5,NDUFB9,NDUFC2,NDUFB6
GO:BP	mitochondrial cytochrome c oxidase assembly	GO:0033617	0.0077722	15	76	4	9115	COA3,PET100,COX16,COX17
GO:BP	respiratory chain complex IV assembly	GO:0008535	0.0077722	18	76	4	9115	COA3,PET100,COX16,COX17
GO:BP	cytochrome complex assembly	GO:0017004	0.0185604	24	76	4	9115	COA3,PET100,COX16,COX17
GO:BP	negative regulation of amyloid fibril formation	GO:1905907	0.0185604	5	481	4	9115	PFDN1,PFDN5,CRYAB,PFDN6
GO:BP	regulation of amyloid fibril formation	GO:1905906	0.041011	6	481	4	9115	PFDN1,PFDN5,CRYAB,PFDN6
GO:CC	mitochondrial protein-containing complex	GO:0098798	1.79e-15	168	496	43	9080	MRPS11,MRPL54,MRPL57,MRPL27,NDUFB2,COX6C,NDUFA4,MRPL33,MRPS28,COX4I1,MRPL50,MRPS16,MRPL52,MRPS12,COX6A1,MRPS21,NDUFS3,MRPL13,MRPS14,NDUFB11,MRPS18C,TOMM5,NDUFA6,DNAJC15,MRPS18A,COX8A,NDUFS7,MRPL21,NDUFS5,MRPS34,IMMP1L,MRPL20,NDUFA2,MTX1,NDUFB5,MRPL32,NDUFB9,NDUFC2,NDUFA7,MRPL58,MRPL34,PAM16,NDUFB6
GO:CC	mitochondrial ribosome	GO:0005761	4.22e-11	60	621	24	9080	MRPS11,MRPL54,MRPL57,MRPL27,MRPL33,MRPS28,MRPL50,MRPS16,MRPL52,MRPS12,MRPS21,MRPL13,MRPS14,MRPS18C,MRPS18A,MRPL21,MRPS34,MRPL20,MRPL32,MRPL58,MRPL34,MRPS17,MRPL12,MRPS18B
GO:CC	organellar ribosome	GO:0000313	4.22e-11	60	621	24	9080	MRPS11,MRPL54,MRPL57,MRPL27,MRPL33,MRPS28,MRPL50,MRPS16,MRPL52,MRPS12,MRPS21,MRPL13,MRPS14,MRPS18C,MRPS18A,MRPL21,MRPS34,MRPL20,MRPL32,MRPL58,MRPL34,MRPS17,MRPL12,MRPS18B
GO:CC	mitochondrial matrix	GO:0005759	1.18e-07	127	332	22	9080	MRPS11,MRPL54,MRPL57,MRPL27,MRPL33,MRPS28,MRPL50,MRPS16,MRPL52,MRPS12,BLOC1S1,MRPS21,ISCU,MRPL13,MRPS14,MRPS18C,TSFM,DNAJC15,MRPS18A,MRPL21,MRPS34,MRPL20
GO:CC	mitochondrial respirasome	GO:0005746	1.67e-07	60	509	18	9080	NDUFB2,COX6C,NDUFA4,COX4I1,COX6A1,NDUFS3,NDUFB11,NDUFA6,COX8A,NDUFS7,NDUFS5,NDUFA2,NDUFB5,NDUFB9,NDUFC2,NDUFA7,NDUFB6,COX7A2L
GO:CC	respiratory chain complex	GO:0098803	1.67e-07	61	496	18	9080	NDUFB2,COX6C,NDUFA4,COX4I1,COX7B,COX6A1,NDUFS3,NDUFB11,NDUFA6,COX8A,NDUFS7,NDUFS5,NDUFA2,NDUFB5,NDUFB9,NDUFC2,NDUFA7,NDUFB6
GO:CC	respirasome	GO:0070469	1.67e-07	66	509	19	9080	NDUFB2,COX6C,NDUFA4,COX4I1,COX7B,COX6A1,NDUFS3,NDUFB11,NDUFA6,COX8A,NDUFS7,NDUFS5,NDUFA2,NDUFB5,NDUFB9,NDUFC2,NDUFA7,NDUFB6,COX7A2L
GO:CC	mitochondrion	GO:0005739	3.35e-07	698	421	67	9080	MRPS11,MRPL54,MRPL57,SLIRP,MRPL27,CISD3,NDUFB2,DNLZ,COX6C,COA3,PET100,NDUFA4,MRPL33,MRPS28,COX16,COX5B,COX17,COX4I1,UQCR11,MRPL50,MRPS16,MRPL52,MRPS12,BLOC1S1,TOMM6,COX6A1,MRPS21,NDUFS3,MRPS23,ISCU,MRPL13,MRPS14,NDUFB11,MRPS18C,GADD45GIP1,TOMM5,TSFM,NDUFA6,DNAJC15,FIS1,MRPS18A,COQ3,IRF3,COX8A,CHCHD1,NDUFS7,COA4,MRPL21,NDUFS5,MRPS34,COX14,IMMP1L,MRPL20,ANXA1,ECHDC2,FAM173A,NDUFA2,TUSC2,MRM2,MTX1,P…
GO:CC	mitochondrial small ribosomal subunit	GO:0005763	6.07e-07	21	311	9	9080	MRPS11,MRPS28,MRPS16,MRPS12,MRPS21,MRPS14,MRPS18C,MRPS18A,MRPS34
GO:CC	organellar small ribosomal subunit	GO:0000314	6.07e-07	21	311	9	9080	MRPS11,MRPS28,MRPS16,MRPS12,MRPS21,MRPS14,MRPS18C,MRPS18A,MRPS34
GO:CC	organellar large ribosomal subunit	GO:0000315	1.47777e-06	39	466	13	9080	MRPL54,MRPL57,MRPL27,MRPL33,MRPL50,MRPL52,MRPL13,MRPS18A,MRPL21,MRPL20,MRPL32,MRPL58,MRPL34
GO:CC	mitochondrial large ribosomal subunit	GO:0005762	1.47777e-06	39	466	13	9080	MRPL54,MRPL57,MRPL27,MRPL33,MRPL50,MRPL52,MRPL13,MRPS18A,MRPL21,MRPL20,MRPL32,MRPL58,MRPL34
GO:CC	inner mitochondrial membrane protein complex	GO:0098800	8.0387e-06	97	496	20	9080	NDUFB2,COX6C,NDUFA4,COX4I1,COX6A1,NDUFS3,NDUFB11,NDUFA6,DNAJC15,COX8A,NDUFS7,NDUFS5,IMMP1L,NDUFA2,NDUFB5,NDUFB9,NDUFC2,NDUFA7,PAM16,NDUFB6
GO:CC	NADH dehydrogenase complex	GO:0030964	8.53159e-06	43	496	13	9080	NDUFB2,NDUFA4,NDUFS3,NDUFB11,NDUFA6,NDUFS7,NDUFS5,NDUFA2,NDUFB5,NDUFB9,NDUFC2,NDUFA7,NDUFB6
GO:CC	mitochondrial respiratory chain complex I	GO:0005747	8.53159e-06	43	496	13	9080	NDUFB2,NDUFA4,NDUFS3,NDUFB11,NDUFA6,NDUFS7,NDUFS5,NDUFA2,NDUFB5,NDUFB9,NDUFC2,NDUFA7,NDUFB6
GO:CC	respiratory chain complex I	GO:0045271	8.53159e-06	43	496	13	9080	NDUFB2,NDUFA4,NDUFS3,NDUFB11,NDUFA6,NDUFS7,NDUFS5,NDUFA2,NDUFB5,NDUFB9,NDUFC2,NDUFA7,NDUFB6
GO:CC	pICln-Sm protein complex	GO:0034715	4.08933e-05	4	312	4	9080	SNRPD2,SNRPD3,SNRPD1,SNRPF
GO:CC	respiratory chain complex IV	GO:0045277	4.08933e-05	15	129	5	9080	COX6C,NDUFA4,COX4I1,COX7B,COX6A1
GO:CC	mitochondrial respiratory chain complex IV	GO:0005751	6.78761e-05	9	269	5	9080	COX6C,NDUFA4,COX4I1,COX6A1,COX8A
GO:CC	cytochrome complex	GO:0070069	0.000179468	20	129	5	9080	COX6C,NDUFA4,COX4I1,COX7B,COX6A1
GO:CC	methylosome	GO:0034709	0.000188848	9	338	5	9080	SNRPD2,SNRPD3,SNRPD1,SNRPF,ERH
GO:CC	signal recognition particle, endoplasmic reticulum targeting	GO:0005786	0.000518076	5	427	4	9080	SRP14,SRP68,SRP9,SRP19
GO:CC	signal recognition particle	GO:0048500	0.000518076	5	427	4	9080	SRP14,SRP68,SRP9,SRP19
GO:CC	oxidoreductase complex	GO:1990204	0.000595097	63	496	13	9080	NDUFB2,NDUFA4,NDUFS3,NDUFB11,NDUFA6,NDUFS7,NDUFS5,NDUFA2,NDUFB5,NDUFB9,NDUFC2,NDUFA7,NDUFB6
GO:CC	mitochondrial inner membrane	GO:0005743	0.00108825	178	509	24	9080	NDUFB2,COX6C,COA3,PET100,NDUFA4,COX16,COX4I1,COX6A1,NDUFS3,NDUFB11,NDUFA6,DNAJC15,COX8A,NDUFS7,NDUFS5,IMMP1L,NDUFA2,NDUFB5,NDUFB9,NDUFC2,NDUFA7,PAM16,NDUFB6,COX7A2L
GO:CC	U4/U6 x U5 tri-snRNP complex	GO:0046540	0.00126348	29	595	9	9080	SNRPD2,LSM7,SNRPD3,SNRPD1,SNRPF,TXNL4A,LSM4,LSM6,LSM3
GO:CC	spliceosomal tri-snRNP complex	GO:0097526	0.00163825	30	595	9	9080	SNRPD2,LSM7,SNRPD3,SNRPD1,SNRPF,TXNL4A,LSM4,LSM6,LSM3
GO:CC	U2-type catalytic step 2 spliceosome	GO:0071007	0.00176841	23	312	6	9080	SNRPD2,BUD31,SNRPD3,PPIE,SNRPD1,SNRPF
GO:CC	U4 snRNP	GO:0005687	0.00256986	9	312	4	9080	SNRPD2,SNRPD3,SNRPD1,SNRPF
GO:CC	prefoldin complex	GO:0016272	0.00256986	3	481	3	9080	PFDN1,PFDN5,PFDN6
GO:CC	ribonucleoprotein complex	GO:1990904	0.00406307	691	137	23	9080	MRPS11,MRPL54,NAA38,MRPL57,SLIRP,MRPL27,SNRPD2,RPL36AL,POP7,MRPL33,MRPS28,BUD31,SRP14,MRPL50,MRPS16,MRPL52,MRPS12,RPS24,LSM7,SNRPD3,MRPS21,PPIE,SRP68
GO:CC	organelle inner membrane	GO:0019866	0.00489871	199	509	24	9080	NDUFB2,COX6C,COA3,PET100,NDUFA4,COX16,COX4I1,COX6A1,NDUFS3,NDUFB11,NDUFA6,DNAJC15,COX8A,NDUFS7,NDUFS5,IMMP1L,NDUFA2,NDUFB5,NDUFB9,NDUFC2,NDUFA7,PAM16,NDUFB6,COX7A2L
GO:CC	U2-type precatalytic spliceosome	GO:0071005	0.00618926	36	595	9	9080	SNRPD2,LSM7,SNRPD3,SNRPD1,SNRPF,TXNL4A,LSM4,LSM6,LSM3
GO:CC	U12-type spliceosomal complex	GO:0005689	0.00708979	20	312	5	9080	SNRPD2,LSM7,SNRPD3,SNRPD1,SNRPF
GO:CC	U2-type spliceosomal complex	GO:0005684	0.00719228	65	475	11	9080	SNRPD2,BUD31,LSM7,SNRPD3,PPIE,CCDC12,SNRPD1,SNRPF,TXNL4A,LSM4,LSM6
GO:CC	mitochondrial envelope	GO:0005740	0.00832558	297	509	31	9080	NDUFB2,COX6C,COA3,PET100,NDUFA4,COX16,COX17,COX4I1,BLOC1S1,COX6A1,NDUFS3,NDUFB11,TOMM5,NDUFA6,DNAJC15,FIS1,COX8A,NDUFS7,COA4,NDUFS5,IMMP1L,ANXA1,NDUFA2,MTX1,NDUFB5,NDUFB9,NDUFC2,NDUFA7,PAM16,NDUFB6,COX7A2L
GO:CC	mitochondrial membrane	GO:0031966	0.010213	262	509	28	9080	NDUFB2,COX6C,COA3,PET100,NDUFA4,COX16,COX4I1,COX6A1,NDUFS3,NDUFB11,TOMM5,NDUFA6,DNAJC15,FIS1,COX8A,NDUFS7,NDUFS5,IMMP1L,ANXA1,NDUFA2,MTX1,NDUFB5,NDUFB9,NDUFC2,NDUFA7,PAM16,NDUFB6,COX7A2L
GO:CC	intrinsic component of mitochondrial inner membrane	GO:0031304	0.0105659	29	58	3	9080	COA3,PET100,COX16
GO:CC	integral component of mitochondrial inner membrane	GO:0031305	0.0105659	29	58	3	9080	COA3,PET100,COX16
GO:CC	Lsm2-8 complex	GO:0120115	0.0132482	8	595	4	9080	LSM7,LSM4,LSM6,LSM3
GO:CC	catalytic step 2 spliceosome	GO:0071013	0.0156486	55	134	5	9080	SNRPD2,BUD31,LSM7,SNRPD3,PPIE
GO:CC	precatalytic spliceosome	GO:0071011	0.0157842	42	475	8	9080	SNRPD2,LSM7,SNRPD3,SNRPD1,SNRPF,TXNL4A,LSM4,LSM6
GO:CC	SMN-Sm protein complex	GO:0034719	0.0164893	15	312	4	9080	SNRPD2,SNRPD3,SNRPD1,SNRPF
GO:CC	NatC complex	GO:0031417	0.0177136	2	7	1	9080	NAA38
GO:CC	Ragulator complex	GO:0071986	0.0177136	5	503	3	9080	LAMTOR5,LAMTOR2,LAMTOR4
GO:CC	ribosomal subunit	GO:0044391	0.0191974	355	131	13	9080	MRPS11,MRPL54,MRPL57,MRPL27,RPL36AL,MRPL33,MRPS28,MRPL50,MRPS16,MRPL52,MRPS12,RPS24,MRPS21
GO:CC	U6 snRNP	GO:0005688	0.0191974	9	595	4	9080	LSM7,LSM4,LSM6,LSM3
GO:CC	kinociliary basal body	GO:1902636	0.0191974	3	223	2	9080	IFT20,MKKS
GO:CC	U1 snRNP	GO:0005685	0.0238958	17	312	4	9080	SNRPD2,SNRPD3,SNRPD1,SNRPF
GO:CC	ribosome	GO:0005840	0.0246999	367	131	13	9080	MRPS11,MRPL54,MRPL57,MRPL27,RPL36AL,MRPL33,MRPS28,MRPL50,MRPS16,MRPL52,MRPS12,RPS24,MRPS21
GO:CC	commitment complex	GO:0000243	0.0327557	3	303	2	9080	SNRPD3,SNRPD1
GO:CC	small ribosomal subunit	GO:0015935	0.033489	120	188	8	9080	MRPS11,MRPS28,MRPS16,MRPS12,RPS24,MRPS21,MRPS14,MRPS18C
GO:CC	spliceosomal snRNP complex	GO:0097525	0.0346891	49	475	8	9080	SNRPD2,LSM7,SNRPD3,SNRPD1,SNRPF,TXNL4A,LSM4,LSM6
GO:CC	intrinsic component of mitochondrial membrane	GO:0098573	0.0365505	50	58	3	9080	COA3,PET100,COX16
GO:CC	integral component of mitochondrial membrane	GO:0032592	0.0365505	50	58	3	9080	COA3,PET100,COX16
GO:CC	oligosaccharyltransferase complex	GO:0008250	0.0402934	5	8	1	9080	DAD1
GO:CC	translocon complex	GO:0071256	0.0414365	8	120	2	9080	SEC61G,SEC61B
GO:CC	polysome	GO:0005844	0.0458746	34	29	2	9080	NAA38,RPL36AL
GO:CC	endoplasmic reticulum protein-containing complex	GO:0140534	0.0470815	60	17	2	9080	DAD1,SEC61G
GO:CC	cortical actin cytoskeleton	GO:0030864	0.0470815	50	1	1	9080	PLEKHH2
GO:CC	rough endoplasmic reticulum membrane	GO:0030867	0.0493533	9	120	2	9080	SEC61G,SEC61B

## Sheet: UpRegulated SALF1 FSD vs CD
source	term_name	term_id	adjusted_p_value	term_size	query_size	intersection_size	effective_domain_size	intersections
GO:MF	UDP-N-acetylglucosamine diphosphorylase activity	GO:0003977	0.0261377	1	14	1	8570	UAP1L1

## Sheet: DownRegulated SALF1 FSD vs CD
source	term_name	term_id	adjusted_p_value	term_size	query_size	intersection_size	effective_domain_size	intersections
GO:MF	electron transfer activity	GO:0009055	4.23e-07	23	9	4	8570	COX8A,COX6C,NDUFA4,NDUFS7
GO:MF	oxidoreductase activity, acting on a heme group of donors	GO:0016675	1.30207e-06	11	31	4	8570	COX8A,COX6C,NDUFA4,COX5B
GO:MF	cytochrome-c oxidase activity	GO:0004129	1.30207e-06	11	31	4	8570	COX8A,COX6C,NDUFA4,COX5B
GO:MF	proton transmembrane transporter activity	GO:0015078	0.000194699	48	8	3	8570	COX8A,COX6C,NDUFA4
GO:MF	oxidoreductase activity	GO:0016491	0.00303474	307	9	4	8570	COX8A,COX6C,NDUFA4,NDUFS7
GO:MF	NADH dehydrogenase activity	GO:0003954	0.0032523	6	34	2	8570	NDUFS7,NDUFS3
GO:MF	inorganic cation transmembrane transporter activity	GO:0022890	0.00599225	182	8	3	8570	COX8A,COX6C,NDUFA4
GO:MF	cation transmembrane transporter activity	GO:0008324	0.0067125	198	8	3	8570	COX8A,COX6C,NDUFA4
GO:MF	2 iron, 2 sulfur cluster binding	GO:0051537	0.00724494	6	62	2	8570	CISD3,ISCU
GO:MF	inorganic molecular entity transmembrane transporter activity	GO:0015318	0.0102314	247	8	3	8570	COX8A,COX6C,NDUFA4
GO:MF	ion transmembrane transporter activity	GO:0015075	0.014503	288	8	3	8570	COX8A,COX6C,NDUFA4
GO:MF	metal cluster binding	GO:0051540	0.0185143	12	2	1	8570	CISD3
GO:MF	iron-sulfur cluster binding	GO:0051536	0.0185143	12	2	1	8570	CISD3
GO:MF	oxidoreductase activity, acting on NAD(P)H	GO:0016651	0.0187993	21	34	2	8570	NDUFS7,NDUFS3
GO:MF	NAD(P)H dehydrogenase (quinone) activity	GO:0003955	0.0260522	6	9	1	8570	NDUFS7
GO:MF	oxygen-dependent protoporphyrinogen oxidase activity	GO:0004729	0.0260522	1	51	1	8570	PPOX
GO:MF	transporter activity	GO:0005215	0.0260522	444	8	3	8570	COX8A,COX6C,NDUFA4
GO:MF	NADH dehydrogenase (ubiquinone) activity	GO:0008137	0.0260522	5	9	1	8570	NDUFS7
GO:MF	protoporphyrinogen oxidase activity	GO:0070818	0.0260522	1	51	1	8570	PPOX
GO:MF	transmembrane transporter activity	GO:0022857	0.0260522	396	8	3	8570	COX8A,COX6C,NDUFA4
GO:MF	NADH dehydrogenase (quinone) activity	GO:0050136	0.0260522	5	9	1	8570	NDUFS7
GO:MF	holo-[acyl-carrier-protein] synthase activity	GO:0008897	0.0273682	1	60	1	8570	AASDHPPT
GO:MF	NF-kappaB binding	GO:0051059	0.0278503	16	4	1	8570	COMMD6
GO:MF	oxidoreductase activity, acting on NAD(P)H, quinone or similar compound as acceptor	GO:0016655	0.0412016	11	9	1	8570	NDUFS7
GO:MF	dipeptidase activity	GO:0016805	0.0415633	4	26	1	8570	CNDP2
GO:BP	mitochondrial respiratory chain complex assembly	GO:0033108	0.00162321	54	37	5	9115	NDUFS7,NDUFB5,PET100,NDUFB11,NDUFB9
GO:BP	NADH dehydrogenase complex assembly	GO:0010257	0.00260987	35	37	4	9115	NDUFS7,NDUFB5,NDUFB11,NDUFB9
GO:BP	mitochondrial respiratory chain complex I assembly	GO:0032981	0.00260987	35	37	4	9115	NDUFS7,NDUFB5,NDUFB11,NDUFB9
GO:CC	respiratory chain complex	GO:0098803	2.04e-10	61	37	9	9080	COX8A,COX6C,NDUFA4,NDUFS7,NDUFB5,COX7B,NDUFB11,NDUFS3,NDUFB9
GO:CC	respirasome	GO:0070469	2.15e-10	66	37	9	9080	COX8A,COX6C,NDUFA4,NDUFS7,NDUFB5,COX7B,NDUFB11,NDUFS3,NDUFB9
GO:CC	mitochondrial protein-containing complex	GO:0098798	1.48e-09	168	37	11	9080	COX8A,COX6C,NDUFA4,NDUFS7,NDUFB5,MRPS11,MRPS12,NDUFB11,NDUFS3,IMMP1L,NDUFB9
GO:CC	mitochondrial respirasome	GO:0005746	2.35e-09	60	37	8	9080	COX8A,COX6C,NDUFA4,NDUFS7,NDUFB5,NDUFB11,NDUFS3,NDUFB9
GO:CC	inner mitochondrial membrane protein complex	GO:0098800	3.04e-09	97	37	9	9080	COX8A,COX6C,NDUFA4,NDUFS7,NDUFB5,NDUFB11,NDUFS3,IMMP1L,NDUFB9
GO:CC	mitochondrial inner membrane	GO:0005743	3.01e-08	178	37	10	9080	COX8A,COX6C,NDUFA4,NDUFS7,NDUFB5,PET100,NDUFB11,NDUFS3,IMMP1L,NDUFB9
GO:CC	organelle inner membrane	GO:0019866	7.64e-08	199	37	10	9080	COX8A,COX6C,NDUFA4,NDUFS7,NDUFB5,PET100,NDUFB11,NDUFS3,IMMP1L,NDUFB9
GO:CC	mitochondrial respiratory chain complex I	GO:0005747	2.06e-07	43	37	6	9080	NDUFA4,NDUFS7,NDUFB5,NDUFB11,NDUFS3,NDUFB9
GO:CC	NADH dehydrogenase complex	GO:0030964	2.06e-07	43	37	6	9080	NDUFA4,NDUFS7,NDUFB5,NDUFB11,NDUFS3,NDUFB9
GO:CC	respiratory chain complex I	GO:0045271	2.06e-07	43	37	6	9080	NDUFA4,NDUFS7,NDUFB5,NDUFB11,NDUFS3,NDUFB9
GO:CC	mitochondrial respiratory chain complex IV	GO:0005751	4.31e-07	9	8	3	9080	COX8A,COX6C,NDUFA4
GO:CC	respiratory chain complex IV	GO:0045277	4.4e-07	15	23	4	9080	COX8A,COX6C,NDUFA4,COX7B
GO:CC	mitochondrial membrane	GO:0031966	5.72e-07	262	37	10	9080	COX8A,COX6C,NDUFA4,NDUFS7,NDUFB5,PET100,NDUFB11,NDUFS3,IMMP1L,NDUFB9
GO:CC	cytochrome complex	GO:0070069	1.3281e-06	20	23	4	9080	COX8A,COX6C,NDUFA4,COX7B
GO:CC	oxidoreductase complex	GO:1990204	1.44441e-06	63	37	6	9080	NDUFA4,NDUFS7,NDUFB5,NDUFB11,NDUFS3,NDUFB9
GO:CC	mitochondrial envelope	GO:0005740	1.51019e-06	297	37	10	9080	COX8A,COX6C,NDUFA4,NDUFS7,NDUFB5,PET100,NDUFB11,NDUFS3,IMMP1L,NDUFB9
GO:CC	mitochondrion	GO:0005739	1.89089e-06	698	37	14	9080	CISD3,COX8A,COX6C,NDUFA4,NDUFS7,NDUFB5,PET100,MRPS11,MRPS12,NDUFB11,COX5B,NDUFS3,IMMP1L,NDUFB9
GO:CC	envelope	GO:0031975	3.6903e-05	432	37	10	9080	COX8A,COX6C,NDUFA4,NDUFS7,NDUFB5,PET100,NDUFB11,NDUFS3,IMMP1L,NDUFB9
GO:CC	organelle envelope	GO:0031967	3.6903e-05	432	37	10	9080	COX8A,COX6C,NDUFA4,NDUFS7,NDUFB5,PET100,NDUFB11,NDUFS3,IMMP1L,NDUFB9
GO:CC	membrane protein complex	GO:0098796	3.6903e-05	533	37	11	9080	COX8A,COX6C,NDUFA4,NDUFS7,NDUFB5,COX7B,NDUFB11,DAD1,NDUFS3,IMMP1L,NDUFB9
GO:CC	mitochondrial small ribosomal subunit	GO:0005763	0.00111615	21	50	3	9080	MRPS11,MRPS12,MRPS14
GO:CC	organellar small ribosomal subunit	GO:0000314	0.00111615	21	50	3	9080	MRPS11,MRPS12,MRPS14
GO:CC	organelle membrane	GO:0031090	0.00456347	927	37	11	9080	COX8A,COX6C,NDUFA4,NDUFS7,NDUFB5,PET100,NDUFB11,DAD1,NDUFS3,IMMP1L,NDUFB9
GO:CC	mitochondrial ribosome	GO:0005761	0.0201252	60	50	3	9080	MRPS11,MRPS12,MRPS14
GO:CC	outer dynein arm docking complex	GO:0120228	0.0201252	1	39	1	9080	TTC25
GO:CC	organellar ribosome	GO:0000313	0.0201252	60	50	3	9080	MRPS11,MRPS12,MRPS14
GO:CC	mitochondrial inner membrane peptidase complex	GO:0042720	0.0201252	1	35	1	9080	IMMP1L
GO:CC	cortical actin cytoskeleton	GO:0030864	0.0247797	50	1	1	9080	PLEKHH2
GO:CC	cortical cytoskeleton	GO:0030863	0.0291888	61	1	1	9080	PLEKHH2
GO:CC	lamellipodium	GO:0030027	0.0351542	76	1	1	9080	PLEKHH2
GO:CC	signal recognition particle	GO:0048500	0.0367302	5	17	1	9080	SRP14
GO:CC	signal recognition particle, endoplasmic reticulum targeting	GO:0005786	0.0367302	5	17	1	9080	SRP14
GO:CC	integral component of mitochondrial inner membrane	GO:0031305	0.0410373	29	51	2	9080	PET100,PPOX
GO:CC	intrinsic component of mitochondrial inner membrane	GO:0031304	0.0410373	29	51	2	9080	PET100,PPOX
GO:CC	mitochondrial matrix	GO:0005759	0.0410373	127	62	4	9080	MRPS11,MRPS12,MRPS14,ISCU
GO:CC	kinociliary basal body	GO:1902636	0.0472033	3	41	1	9080	MKKS
