# Supplementary material for: Intergenerational effects of preconception opioids on glucose homeostasis and hepatic transcription in adult male rats
Source: Sci Rep. 2022 Jan 31;12:1599. doi: 10.1038/s41598-022-05528-w (PMC8803846; doi:10.1038/s41598-022-05528-w)
Supplement: Supplementary file 3 — Supplementary Information 3. [file 41598_2022_5528_MOESM3_ESM.xlsx]

## Sheet: KEGG_Effect of Diet SALF1
source	term_name	term_id	adjusted_p_value	term_size	query_size	intersection_size	effective_domain_size	intersections
KEGG	Non-alcoholic fatty liver disease	KEGG:04932	1.91098e-15	150	45	16	8241	COX8A,COX6C,NDUFA4,NDUFS7,NDUFA5,NDUFB5,SDHD,UQCRH,COX7B,NDUFB11,UQCR10,COX5B,NDUFS3,SDHB,NDUFB9,RXRA
KEGG	Oxidative phosphorylation	KEGG:00190	4.31017e-15	132	45	15	8241	COX8A,COX6C,NDUFA4,NDUFS7,NDUFA5,NDUFB5,SDHD,UQCRH,COX7B,NDUFB11,UQCR10,COX5B,NDUFS3,SDHB,NDUFB9
KEGG	Diabetic cardiomyopathy	KEGG:05415	9.84423e-14	205	45	16	8241	COX8A,COX6C,NDUFA4,NDUFS7,NDUFA5,NDUFB5,SDHD,UQCRH,COX7B,PDHB,NDUFB11,UQCR10,COX5B,NDUFS3,SDHB,NDUFB9
KEGG	Thermogenesis	KEGG:04714	6.58634e-12	225	45	15	8241	COX8A,COX6C,NDUFA4,NDUFS7,NDUFA5,NDUFB5,SDHD,UQCRH,COX7B,NDUFB11,UQCR10,COX5B,NDUFS3,SDHB,NDUFB9
KEGG	Parkinson disease	KEGG:05012	1.72748e-11	244	45	15	8241	COX8A,COX6C,NDUFA4,NDUFS7,NDUFA5,NDUFB5,SDHD,UQCRH,COX7B,NDUFB11,UQCR10,COX5B,NDUFS3,SDHB,NDUFB9
KEGG	Prion disease	KEGG:05020	5.33013e-11	267	45	15	8241	COX8A,COX6C,NDUFA4,NDUFS7,NDUFA5,NDUFB5,SDHD,UQCRH,COX7B,NDUFB11,UQCR10,COX5B,NDUFS3,SDHB,NDUFB9
KEGG	Huntington disease	KEGG:05016	1.57924e-10	291	45	15	8241	COX8A,COX6C,NDUFA4,NDUFS7,NDUFA5,NDUFB5,SDHD,UQCRH,COX7B,NDUFB11,UQCR10,COX5B,NDUFS3,SDHB,NDUFB9
KEGG	Amyotrophic lateral sclerosis	KEGG:05014	1.64578e-10	352	45	16	8241	COX8A,COX6C,NDUFA4,NDUFS7,NDUFA5,NDUFB5,SDHD,UQCRH,COX7B,NDUFB11,TPR,UQCR10,COX5B,NDUFS3,SDHB,NDUFB9
KEGG	Alzheimer disease	KEGG:05010	2.23424e-10	362	45	16	8241	COX8A,COX6C,NDUFA4,NDUFS7,NDUFA5,NDUFB5,SDHD,UQCRH,COX7B,NDUFB11,UQCR10,COX5B,NDUFS3,SDHB,NDUFB9,PSENEN
KEGG	Pathways of neurodegeneration - multiple diseases	KEGG:05022	6.48838e-08	459	45	15	8241	COX8A,COX6C,NDUFA4,NDUFS7,NDUFA5,NDUFB5,SDHD,UQCRH,COX7B,NDUFB11,UQCR10,COX5B,NDUFS3,SDHB,NDUFB9
KEGG	Metabolic pathways	KEGG:01100	2.48221e-06	1471	45	23	8241	PRPS2,SIRT5,COX8A,COX6C,NDUFA4,NDUFS7,NDUFA5,NDUFB5,SDHD,UQCRH,COX7B,PDHB,CNDP2,NDUFB11,UQCR10,DAD1,COX5B,NDUFS3,SDHB,NDUFB9,PGK1,UAP1L1,PPOX
KEGG	Cardiac muscle contraction	KEGG:04260	3.56831e-05	85	45	6	8241	COX8A,COX6C,UQCRH,COX7B,UQCR10,COX5B
KEGG	Retrograde endocannabinoid signaling	KEGG:04723	7.41822e-05	148	45	7	8241	NDUFA4,NDUFS7,NDUFA5,NDUFB5,NDUFB11,NDUFS3,NDUFB9
KEGG	Carbon metabolism	KEGG:01200	0.00195201	115	45	5	8241	PRPS2,SDHD,PDHB,SDHB,PGK1
KEGG	Citrate cycle (TCA cycle)	KEGG:00020	0.0026748	30	45	3	8241	SDHD,PDHB,SDHB
KEGG	Protein export	KEGG:03060	0.0282754	22	45	2	8241	SRP14,IMMP1L
KEGG	Ribosome	KEGG:03010	0.0445835	158	45	4	8241	MRPS11,MRPS12,MRPL23,MRPS14

## Sheet: KEGG_Effect of F0 Exposure CD
source	term_name	term_id	adjusted_p_value	term_size	query_size	intersection_size	effective_domain_size	intersections
KEGG	Ribosome	KEGG:03010	8.93525e-18	158	670	53	8241	MRPS11,MRPL23,MRPS7,MRPL27,RPS7,UBA52,RPL36AL,RPL34,RPL23,MRPL33,RPL22,RPL11,RPL15,RPL18A,RPL35,RPS3,MRPS16,RPL7,RPL23A,MRPS12,RPS24,MRPS21,RPL14,RPS15,MRPL13,RPL10A,RPS27,MRPS14,RPS10,MRPS18C,RPL29,RPS5,RPS3A,RPS8,MRPS15,MRPS18A,RPS16,RPL10,MRPL21,RPL18,MRPL20,MRPL24,RPL24,RPS11,MRPL32,MRPL22,MRPL34,RPLP0,MRPS17,MRPL12,RPSA,MRPL14,RPL41
KEGG	Non-alcoholic fatty liver disease	KEGG:04932	2.14134e-12	150	670	44	8241	NDUFA5,RXRA,INSR,NDUFB2,COX6C,NDUFA4,UQCRQ,PRKAA2,COX5B,GSK3B,COX4I1,UQCR11,UQCR10,COX7B,ADIPOR2,UQCRH,PIK3R3,NDUFA11,COX6A1,NDUFS3,NDUFB4,PIK3CB,ITCH,MAPK8,NDUFB11,NDUFS4,IRS1,NDUFA6,COX8A,NDUFS7,NDUFA9,TRAF2,NDUFA2,NDUFB5,NDUFB9,MAPK9,PIK3R1,PRKAG1,NDUFC2,NDUFA7,NDUFB6,COX7A2L,NDUFS2,EIF2S1
KEGG	Thermogenesis	KEGG:04714	2.07046e-10	225	670	52	8241	NDUFA5,ARID1B,NDUFB2,ARID1A,COX6C,COA3,NDUFA4,UQCRQ,PRKAA2,COX16,COX5B,COA5,COX17,COX4I1,UQCR11,NDUFAF3,UQCR10,COX7B,FRS2,UQCRH,SOS1,NDUFA11,COX6A1,NDUFS3,NDUFB4,NDUFB11,NDUFS4,NDUFA6,COX8A,NDUFS7,NDUFAF5,COA4,NDUFA9,COX14,TSC1,NDUFA2,ADCY9,SMARCC1,NDUFB5,NDUFB9,PRKAG1,NDUFC2,NDUFA7,NDUFB6,COX7A2L,KDM3B,PRKACB,NDUFS2,SMARCA2,MAPK12,SMARCC2,COX15
KEGG	Alzheimer disease	KEGG:05010	1.82869e-09	362	670	68	8241	APC,NDUFA5,ATF6,IDE,INSR,NDUFB2,COX6C,NDUFA4,UQCRQ,PSENEN,COX5B,GSK3B,PSEN1,ADAM10,COX4I1,UQCR11,UQCR10,COX7B,UQCRH,PIK3R3,NDUFA11,COX6A1,NDUFS3,KIF5B,NDUFB4,PIK3CB,BACE1,MAPK8,NDUFB11,NDUFS4,CSNK2A1,IRS1,CSNK1A1,NDUFA6,LRP5,HSD17B10,CTNNB1,COX8A,LRP6,NDUFS7,PSMB5,NDUFA9,PSMB3,FZD4,TRAF2,NDUFA2,NDUFB5,MCU,NDUFB9,PSMB1,MAPK9,PIK3R1,NDUFC2,PSMB6,NDUFA7,PPP3CB,PSMB4,BRAF,ULK2,NDUFB6,ITPR1,PSMB7,COX7…
KEGG	Oxidative phosphorylation	KEGG:00190	1.04892e-08	132	670	35	8241	NDUFA5,NDUFB2,COX6C,NDUFA4,UQCRQ,COX5B,COX17,COX4I1,UQCR11,UQCR10,COX7B,UQCRH,NDUFA11,COX6A1,NDUFS3,NDUFB4,NDUFB11,NDUFS4,NDUFA6,ATP6V0E1,COX8A,NDUFS7,ATP6V1F,NDUFA9,NDUFA2,NDUFB5,NDUFB9,NDUFC2,NDUFA7,NDUFB6,COX7A2L,PPA1,NDUFS2,COX15,ATP6V0A1
KEGG	Diabetic cardiomyopathy	KEGG:05415	2.06101e-08	205	670	45	8241	PTEN,NDUFA5,INSR,NDUFB2,COX6C,NDUFA4,UQCRQ,COX5B,GSK3B,TGFBR2,COX4I1,UQCR11,UQCR10,COX7B,UQCRH,PIK3R3,NDUFA11,COX6A1,NDUFS3,NDUFB4,PIK3CB,SP1,MAPK8,NDUFB11,NDUFS4,IRS1,NDUFA6,COX8A,NDUFS7,NDUFA9,NDUFA2,TBC1D4,MMP2,NDUFB5,GFPT2,NDUFB9,MAPK9,PIK3R1,NDUFC2,NDUFA7,PRKCA,NDUFB6,COX7A2L,NDUFS2,MAPK12
KEGG	Huntington disease	KEGG:05016	1.85033e-07	291	670	54	8241	NDUFA5,NDUFB2,COX6C,REST,NDUFA4,UQCRQ,POLR2F,COX5B,COX4I1,UQCR11,UQCR10,COX7B,UQCRH,POLR2J,AP2S1,NDUFA11,COX6A1,NDUFS3,GPX3,KIF5B,NDUFB4,SP1,MAPK8,NDUFB11,NDUFS4,NDUFA6,AP2B1,COX8A,NDUFS7,CLTC,PSMB5,POLR2E,NDUFA9,PSMB3,TRAF2,NDUFA2,POLR2K,NDUFB5,GPX8,NDUFB9,PSMB1,MAPK9,NDUFC2,PSMB6,NDUFA7,PSMB4,ULK2,NDUFB6,ITPR1,PSMB7,DCTN3,COX7A2L,NDUFS2,PSMA6
KEGG	Prion disease	KEGG:05020	1.85033e-07	267	670	51	8241	NDUFA5,NDUFB2,COX6C,NDUFA4,UQCRQ,COX5B,GSK3B,COX4I1,UQCR11,UQCR10,COX7B,UQCRH,PIK3R3,NDUFA11,COX6A1,NDUFS3,KIF5B,NDUFB4,PIK3CB,MAPK8,NDUFB11,NDUFS4,CSNK2A1,NDUFA6,COX8A,NDUFS7,PSMB5,NDUFA9,PSMB3,NDUFA2,NDUFB5,MCU,NDUFB9,PSMB1,MAPK9,PIK3R1,NDUFC2,PSMB6,NDUFA7,PPP3CB,PSMB4,NDUFB6,ITPR1,PSMB7,COX7A2L,PRKACB,NDUFS2,PSMA6,EIF2S1,MAPK12,LAMC1
KEGG	Pathways of neurodegeneration - multiple diseases	KEGG:05022	3.64453e-07	459	670	73	8241	ATXN1,APC,NDUFA5,ATF6,UBA52,NDUFB2,PARK7,COX6C,NDUFA4,UQCRQ,COX5B,GSK3B,PSEN1,COX4I1,UQCR11,UQCR10,COX7B,UQCRH,NDUFA11,COX6A1,NDUFS3,GPX3,KIF5B,NDUFB4,MFN2,MAPK8,NDUFB11,NDUFS4,CSNK2A1,CSNK1A1,NDUFA6,ATXN1L,LRP5,HSD17B10,CTNNB1,COX8A,LRP6,NDUFS7,PSMB5,NDUFA9,PSMB3,SMCR8,CCS,FZD4,TRAF2,NDUFA2,NDUFB5,MCU,GPX8,NDUFB9,PSMB1,MAPK9,ATXN2,NDUFC2,PSMB6,NDUFA7,PRKCA,PPP3CB,PSMB4,BRAF,ULK2,NDUFB6,ITPR1,PSM…
KEGG	Parkinson disease	KEGG:05012	4.55431e-07	244	670	47	8241	NDUFA5,ATF6,UBA52,NDUFB2,PARK7,COX6C,NDUFA4,UQCRQ,COX5B,COX4I1,UQCR11,UQCR10,COX7B,UQCRH,NDUFA11,COX6A1,NDUFS3,KIF5B,NDUFB4,MFN2,MAPK8,NDUFB11,NDUFS4,NDUFA6,COX8A,NDUFS7,PSMB5,NDUFA9,PSMB3,NDUFA2,NDUFB5,MCU,NDUFB9,PSMB1,MAPK9,NDUFC2,PSMB6,NDUFA7,PSMB4,NDUFB6,ITPR1,PSMB7,COX7A2L,PRKACB,NDUFS2,PSMA6,EIF2S1
KEGG	Amyotrophic lateral sclerosis	KEGG:05014	3.09559e-06	352	670	58	8241	NDUFA5,ATF6,NDUFB2,COX6C,NDUFA4,UQCRQ,COX5B,UBQLN2,COX4I1,UQCR11,UQCR10,COX7B,UQCRH,NDUFA11,COX6A1,NDUFS3,GPX3,KIF5B,NDUFB4,NDUFB11,NDUFS4,SETX,NUP153,NDUFA6,COX8A,NDUFS7,NXT1,PSMB5,NDUFA9,PSMB3,SMCR8,CCS,TRAF2,NDUFA2,TPR,NDUFB5,MCU,GPX8,NDUFB9,PSMB1,ATXN2,NDUFC2,PSMB6,NDUFA7,PPP3CB,PSMB4,ULK2,NDUFB6,PSMB7,DCTN3,COX7A2L,GABARAPL2,NDUFS2,PSMA6,EIF2S1,HNRNPA1,MAPK12,TNFRSF1B
KEGG	Coronavirus disease - COVID-19	KEGG:05171	0.000270865	251	670	41	8241	RPS7,UBA52,RPL36AL,RPL34,RPL23,RPL22,RPL11,RPL15,RPL18A,RPL35,RPS3,RPL7,RPL23A,RPS24,PIK3R3,RPL14,RPS15,RPL10A,RPS27,PIK3CB,MAPK8,RPS10,RPL29,RPS5,RPS3A,RPS8,RPS16,IRF3,RPL10,RPL18,RPL24,RPS11,JAK1,TRAF3,MAPK9,PIK3R1,PRKCA,RPLP0,MAPK12,RPSA,RPL41
KEGG	Hepatocellular carcinoma	KEGG:05225	0.000293941	169	670	31	8241	PTEN,APC,MET,ARID1B,PBRM1,ARID1A,E2F3,GSK3B,TGFBR2,SMAD4,SOS1,PIK3R3,GSTT1,PIK3CB,CSNK1A1,GAB1,LRP5,CTNNB1,LRP6,FZD4,SMARCC1,ARID2,PIK3R1,GSTT3,GSTM1,PRKCA,BRAF,SMARCA2,DVL3,SMARCC2,MGST2
KEGG	Phosphatidylinositol signaling system	KEGG:04070	0.00080043	92	670	20	8241	PTEN,INPP4A,PIP4K2B,MTMR2,DGKD,PIK3C2A,PIK3R3,PIK3CB,CDS2,INPPL1,PI4KB,PIK3R1,PRKCA,INPP4B,MTM1,ITPR1,CDIPT,DGKG,PIKFYVE,IP6K1
KEGG	Retrograde endocannabinoid signaling	KEGG:04723	0.00101286	148	670	27	8241	NDUFA5,NDUFB2,NDUFA4,NDUFA11,NDUFS3,NDUFB4,MAPK8,NDUFB11,NDUFS4,NDUFA6,NDUFS7,NDUFA9,NDUFA2,GNGT2,ADCY9,NDUFB5,NDUFB9,MAPK9,NDUFC2,NDUFA7,PRKCA,NDUFB6,ITPR1,PRKACB,NDUFS2,GNB1,MAPK12
KEGG	Thyroid hormone signaling pathway	KEGG:04919	0.00102548	117	670	23	8241	NCOR1,MED14,RXRA,SLC16A2,MED13,GSK3B,MED12,ITGAV,PIK3R3,MED12L,PIK3CB,PDPK1,NCOA1,CTNNB1,MED1,TBC1D4,HIF1A,PIK3R1,DIO1,NCOA2,PRKCA,PRKACB,FOXO1
KEGG	Ubiquitin mediated proteolysis	KEGG:04120	0.00189345	138	670	25	8241	UBR5,CDC27,UBA52,ANAPC13,BIRC6,UBE2Q2,CUL5,UBE4B,UBE2O,ITCH,HERC1,STUB1,UBA6,FBXW11,UBE3A,UBE3B,SMURF1,TRIP12,HERC3,CBL,ANAPC1,CDC34,UBE3C,PIAS1,UBE2Z
KEGG	Protein processing in endoplasmic reticulum	KEGG:04141	0.0023042	165	670	28	8241	DAD1,SEC23A,SEC61G,ATF6,SEC24A,MAN1A2,MAN1A1,UBQLN2,SSR4,SEC61B,UBE4B,YOD1,MAPK8,STUB1,AMFR,TRAF2,UBXN6,MBTPS1,CRYAB,MAPK9,MBTPS2,SSR2,PPA1,DNAJC5,EDEM3,EIF2S1,EIF2AK4,RAD23B
KEGG	Protein export	KEGG:03060	0.00331541	22	670	8	8241	SEC61G,SRP14,SEC61B,SRP68,SRP9,SEC11A,IMMP1L,SRP19
KEGG	Spinocerebellar ataxia	KEGG:05017	0.00583661	141	670	24	8241	ATXN1,RORA,PIK3R3,PIK3CB,SP1,MAPK8,ATXN1L,PSMB5,PSMB3,TRAF2,MCU,RBPJ,PSMB1,PUM1,MAPK9,PIK3R1,ATXN2,PSMB6,PRKCA,PSMB4,ULK2,ITPR1,PSMB7,PSMA6
KEGG	Mitophagy - animal	KEGG:04137	0.00606205	63	670	14	8241	TOMM7,UBA52,FOXO3,BCL2L13,MFN2,SP1,MAPK8,CSNK2A1,FIS1,TFE3,MAPK9,HIF1A,GABARAPL2,RRAS
KEGG	Autophagy - animal	KEGG:04140	0.00616396	134	670	23	8241	PTEN,PRKAA2,DEPTOR,PIK3R3,PIK3CB,PDPK1,MAPK8,IRS1,RUBCN,SMCR8,TSC1,ATG7,MAPK9,HIF1A,PIK3R1,STX17,ULK2,ITPR1,PRKACB,GABARAPL2,EIF2S1,RRAS,EIF2AK4
KEGG	mTOR signaling pathway	KEGG:04150	0.00660847	152	670	25	8241	PTEN,LAMTOR5,INSR,PRKAA2,GSK3B,DEPTOR,SOS1,PIK3R3,PIK3CB,PDPK1,IRS1,LRP5,RICTOR,LRP6,ATP6V1F,LAMTOR2,FZD4,TSC1,PIK3R1,PRKCA,BRAF,ULK2,LAMTOR4,CLIP1,DVL3
KEGG	Insulin signaling pathway	KEGG:04910	0.00816853	129	670	22	8241	INSR,PRKAA2,GSK3B,CRK,SOS1,PIK3R3,PIK3CB,PDPK1,MAPK8,RAPGEF1,IRS1,TSC1,INPPL1,PRKAR1A,MAPK9,PIK3R1,PRKAG1,BRAF,PRKACB,FOXO1,CBL,SOCS4
KEGG	Longevity regulating pathway - multiple species	KEGG:04213	0.0121217	61	670	13	8241	INSR,PRKAA2,EIF4EBP2,FOXO3,PIK3R3,PIK3CB,IRS1,ADCY9,CRYAB,PIK3R1,PRKAG1,PRKACB,FOXO1
KEGG	FoxO signaling pathway	KEGG:04068	0.0121217	125	670	21	8241	PTEN,INSR,PRKAA2,TGFBR2,SMAD4,SOS1,FOXO3,PIK3R3,PIK3CB,PDPK1,MAPK8,IRS1,USP7,FOXO4,MAPK9,PIK3R1,PRKAG1,BRAF,GABARAPL2,FOXO1,MAPK12
KEGG	Neurotrophin signaling pathway	KEGG:04722	0.0122101	117	670	20	8241	GSK3B,PSEN1,FRS2,CRK,SOS1,FOXO3,PIK3R3,KIDINS220,PIK3CB,PDPK1,MAPK8,RAPGEF1,IRS1,GAB1,PTPN11,MAPK9,PIK3R1,BRAF,NGF,MAPK12
KEGG	Proteoglycans in cancer	KEGG:05205	0.0177581	201	670	29	8241	MET,ARHGEF12,PTK2,ITGAV,FRS2,SOS1,PIK3R3,PIK3CB,RDX,PDPK1,CD63,GAB1,FLNB,HSPB2,CTNNB1,PTPN11,FZD4,MMP2,HIF1A,PIK3R1,NUDT16L1,PRKCA,BRAF,ITPR1,PRKACB,PLAUR,CBL,MAPK12,RRAS
KEGG	RNA degradation	KEGG:03018	0.0180443	80	670	15	8241	LSM7,CNOT1,ZCCHC7,EXOSC7,ENO3,EXOSC4,DDX6,LSM4,PATL1,DIS3,EXOSC9,PAN3,TTC37,LSM3,CNOT6
KEGG	Cellular senescence	KEGG:04218	0.0259682	170	670	25	8241	PTEN,HIPK3,HIPK1,E2F3,TGFBR2,HIPK2,TRPM7,FOXO3,PIK3R3,PIK3CB,NFATC2,FBXW11,NFATC1,TSC1,MCU,RAD1,PIK3R1,PPP3CB,ITPR1,RBL1,LIN54,FOXO1,NFATC3,MAPK12,RRAS
KEGG	Endocrine resistance	KEGG:01522	0.0263367	92	670	16	8241	NCOR1,E2F3,PTK2,SOS1,PIK3R3,PIK3CB,SP1,MAPK8,MED1,MMP2,ADCY9,MAPK9,PIK3R1,BRAF,PRKACB,MAPK12
KEGG	ErbB signaling pathway	KEGG:04012	0.0263367	84	670	15	8241	PTK2,GSK3B,CRK,SOS1,PIK3R3,PIK3CB,MAPK8,GAB1,ABL2,MAPK9,PIK3R1,PRKCA,BRAF,CBL,STAT5B
KEGG	Adherens junction	KEGG:04520	0.0263367	68	670	13	8241	MET,INSR,TGFBR2,SMAD4,CSNK2A1,CTNNB1,AFDN,PTPRJ,CTNND1,YES1,TJP1,NECTIN3,WASF3
KEGG	PD-L1 expression and PD-1 checkpoint pathway in cancer	KEGG:05235	0.0348881	87	670	15	8241	PTEN,PIK3R3,PIK3CB,CSNK2A1,NFATC2,NFATC1,PTPN11,TIRAP,IFNGR1,JAK1,HIF1A,PIK3R1,PPP3CB,NFATC3,MAPK12
KEGG	Longevity regulating pathway	KEGG:04211	0.0348881	87	670	15	8241	INSR,PRKAA2,ADIPOR2,FOXO3,PIK3R3,PIK3CB,EHMT1,IRS1,SESN3,TSC1,ADCY9,PIK3R1,PRKAG1,PRKACB,FOXO1
KEGG	Non-small cell lung cancer	KEGG:05223	0.0356998	71	670	13	8241	MET,RXRA,E2F3,SOS1,FOXO3,PIK3R3,KIF5B,PIK3CB,PDPK1,PIK3R1,PRKCA,BRAF,STAT5B
KEGG	RNA polymerase	KEGG:03020	0.0378758	27	670	7	8241	POLR2F,POLR2J,POLR3K,ZNRD1,POLR2E,POLR2K,POLR3H
KEGG	Endometrial cancer	KEGG:05213	0.0378758	56	670	11	8241	PTEN,APC,GSK3B,SOS1,FOXO3,PIK3R3,PIK3CB,PDPK1,CTNNB1,PIK3R1,BRAF
KEGG	Yersinia infection	KEGG:05135	0.0389324	133	670	20	8241	ARHGEF12,PTK2,GSK3B,CRK,PIK3R3,ARPC3,PIK3CB,MAPK8,NFATC2,NFATC1,WIPF2,IRF3,ARPC2,TRAF2,ARPC5L,MAPK9,PIK3R1,NFATC3,MAPK12,PKN2
KEGG	Progesterone-mediated oocyte maturation	KEGG:04914	0.0389324	89	670	15	8241	CDC27,ANAPC13,PIK3R3,PIK3CB,MAPK8,CPEB4,PKMYT1,CPEB3,ADCY9,MAPK9,PIK3R1,BRAF,PRKACB,MAPK12,ANAPC1
KEGG	Bacterial invasion of epithelial cells	KEGG:05100	0.0450933	74	670	13	8241	MET,PTK2,CRK,PIK3R3,ARPC3,PIK3CB,GAB1,CTNNB1,ARPC2,CLTC,ARPC5L,PIK3R1,CBL
KEGG	Signaling pathways regulating pluripotency of stem cells	KEGG:04550	0.0468668	136	670	20	8241	KAT6A,APC,ZFHX3,REST,ACVR1C,GSK3B,BMPR1A,SMAD4,PIK3R3,PIK3CB,JARID2,BMPR2,CTNNB1,FZD4,RIF1,JAK1,BMI1,PIK3R1,DVL3,MAPK12
KEGG	Spliceosome	KEGG:03040	0.0468668	127	670	19	8241	SNRPD2,MAGOH,BUD31,LSM7,SNRPD3,PPIE,PHF5A,CCDC12,SNRPD1,SNRPF,TXNL4A,SYF2,RBM8A,LSM4,THOC2,PRPF40A,SNRPE,HNRNPA1,LSM3
KEGG	Renal cell carcinoma	KEGG:05211	0.0486383	67	670	12	8241	MET,CRK,SOS1,PIK3R3,PIK3CB,RAPGEF1,GAB1,TFE3,PTPN11,HIF1A,PIK3R1,BRAF
